# Supplementary material for: Genome-wide identification and light-quality-dependent characterization of Glutathione S-transferase genes involved in anthocyanin accumulation in Rhododendron
Source: BMC Plant Biol. 2026 Apr 2;26:843. doi: 10.1186/s12870-026-08698-1 (PMC13169737; doi:10.1186/s12870-026-08698-1)
Supplement: Supplementary file 1 — Supplementary Material 1. [file 12870_2026_8698_MOESM1_ESM.zip]

Archive with 16 entries (15 files):
- Supplementary File/
- Supplementary File/Supplementary Data 1 Figure6 qRT-PCR source data.xlsx
- Supplementary File/Supplementary Data 2 Figure7 qRT-PCR source data.xlsx
- Supplementary File/Supplementary Data 3 Figure9 qRT-PCR source data.xlsx
- Supplementary File/Supplementary Data 4 Figure10 HPLC-DAD source data.zip
- Supplementary File/Supplementary Fig S1 Morphological definition of petal developmental stages (S1–S4).jpg
- Supplementary File/Table S1 Basic information and physicochemical properties of 87 RsGST proteins in Rhododendron simsii.xlsx
- Supplementary File/Table S10 Consensus sequences of motifs 1–10 identified by MEME.xlsx
- Supplementary File/Table S2 Subfamily-level comparison of physicochemical properties of RsGST proteins.xlsx
- Supplementary File/Table S3 Ka, Ks and KaKs values of duplicated RsGST gene pairs and orthologous pairs.xlsx
- Supplementary File/Table S4 Summary and classification of cis-acting regulatory elements identified in the 2-kb upstream promoters of RsGST genes.xlsx
- Supplementary File/Table S5 Primer sequences used for qRT–PCR analysis of representative RsGSTRhGST genes.xlsx
- Supplementary File/Table S6 Predicted subcellular localization of RsGST proteins in Rhododendron simsii based on CELLO v2.5.xlsx
- Supplementary File/Table S7 Conserved domain architecture of the identified RsGST proteins in Rhododendron simsii..xlsx
- Supplementary File/Table S8 unanchored RsGST scaffoldIDs.xlsx
- Supplementary File/Table S9 RsGST duplication collinearity MCScanX.xlsx
