# Supplementary material for: Genome-wide identification and light-quality-dependent characterization of Glutathione S-transferase genes involved in anthocyanin accumulation in Rhododendron
Source: BMC Plant Biol. 2026 Apr 2;26:843. doi: 10.1186/s12870-026-08698-1 (PMC13169737; doi:10.1186/s12870-026-08698-1)
Supplement: Supplementary file 1 — Supplementary Material 1. [file 12870_2026_8698_MOESM1_ESM.zip › Supplementary File/Supplementary Data 1 Figure6 qRT-PCR source data.xlsx]

## Sheet: Numeric_mean_SD
Gene	Subfamily	Root mean	Root SD	Stem mean	Stem SD	Leaf mean	Leaf SD	Flower mean	Flower SD	Flower Bud mean	Flower Bud SD
RsGSTF2	Phi (GSTF)	13.04	7.16	2.16	0.13	1	0.14	5098.86	272.36	1.34	0.12
RsGSTF6	Phi (GSTF)	225.82	96.55	156.38	7.82	65.79	3.36	1	0.07	30.4	3.4
RsGSTT1	Theta (GSTT)	1	0.06	661.8	7.39	35.28	1.84	3.59	0.06	4.06	0.09
RsTCHQD1	TCHQD	11.51	2.98	1	0.06	2.23	0.22	3.78	0.41	7.82	0.47
RsGSTZ1	Zeta (GSTZ)	3.31	0.58	1	0.12	1.22	0.1	1.65	0.2	2.05	0.05
RsGSTZ2	Zeta (GSTZ)	1.03	0.32	2.19	0.21	1.59	0.07	2.21	0.34	3.2	0.13
RsGSTL1	Lambda (GSTL)	9.08	1.42	2.47	0.06	2.52	0.11	1	0.04	1.56	0.13
RsGSTL7	Lambda (GSTL)	1.1	0.6	3.64	0.07	11.97	2.87	10.52	0.5	4.96	0.34
RsDHAR1	DHAR	2.34	0.55	2.28	0.14	1.01	0.11	1.33	0.08	3.96	0.42
RsDHAR3	DHAR	1.34	0.02	8.23	0.2	3.53	0.52	1	0.04	1.09	0.04
RsGSTU1	Tau (GSTU)	117.66	181.56	1.9	2.34	677.93	566.29	782.08	54.42	11.3	7.41
RsGSTU6	Tau (GSTU)	33.92	15.52	7.93	3.07	1.13	0.59	3.97	0.61	2.99	1.72

## Sheet: Mean±SD_display
Gene	Subfamily	Root	Stem	Leaf	Flower	Flower Bud
RsGSTF2	Phi (GSTF)	13.04±7.16	2.16±0.13	1.00±0.14	5098.86±272.36	1.34±0.12
RsGSTF6	Phi (GSTF)	225.82±96.55	156.38±7.82	65.79±3.36	1.00±0.07	30.40±3.40
RsGSTT1	Theta (GSTT)	1.00±0.06	661.80±7.39	35.28±1.84	3.59±0.06	4.06±0.09
RsTCHQD1	TCHQD	11.51±2.98	1.00±0.06	2.23±0.22	3.78±0.41	7.82±0.47
RsGSTZ1	Zeta (GSTZ)	3.31±0.58	1.00±0.12	1.22±0.10	1.65±0.20	2.05±0.05
RsGSTZ2	Zeta (GSTZ)	1.03±0.32	2.19±0.21	1.59±0.07	2.21±0.34	3.20±0.13
RsGSTL1	Lambda (GSTL)	9.08±1.42	2.47±0.06	2.52±0.11	1.00±0.04	1.56±0.13
RsGSTL7	Lambda (GSTL)	1.10±0.60	3.64±0.07	11.97±2.87	10.52±0.50	4.96±0.34
RsDHAR1	DHAR	2.34±0.55	2.28±0.14	1.01±0.11	1.33±0.08	3.96±0.42
RsDHAR3	DHAR	1.34±0.02	8.23±0.20	3.53±0.52	1.00±0.04	1.09±0.04
RsGSTU1	Tau (GSTU)	117.66±181.56	1.90±2.34	677.93±566.29	782.08±54.42	11.30±7.41
RsGSTU6	Tau (GSTU)	33.92±15.52	7.93±3.07	1.13±0.59	3.97±0.61	2.99±1.72
