# Supplementary material for: Genome-wide identification and light-quality-dependent characterization of Glutathione S-transferase genes involved in anthocyanin accumulation in Rhododendron
Source: BMC Plant Biol. 2026 Apr 2;26:843. doi: 10.1186/s12870-026-08698-1 (PMC13169737; doi:10.1186/s12870-026-08698-1)
Supplement: Supplementary file 1 — Supplementary Material 1. [file 12870_2026_8698_MOESM1_ESM.zip › Supplementary File/Supplementary Data 2 Figure7 qRT-PCR source data.xlsx]

## Sheet: Sheet1
样本名	ACTIN Ct	EF1α Ct	GSTF2 Ct	△Ct	平均△Ct	△△Ct	2-△△Ct
S1	24.4702	22.7647	32.3949	8.77752		11.7596	0.000288403
S1	24.5436	23.042	32.771	8.97821		11.9603	0.00025095
S1	24.763	23.4165	33.0905	9.00071		11.9828	0.000247067
S2	22.3652	21.0675	19.6955	-2.02087		0.961239	0.513616
S2	22.4412	21.1333	19.859	-1.9282		1.05391	0.481662
S2	22.4514	21.4743	19.8592	-2.10364		0.878463	0.543947
S3	25.3631	24.5338	22.0534	-2.8951		0.0870035	0.941476
S3	25.6832	24.6168	22.1044	-3.04562		-0.0635175	1.04501
S3	25.9276	24.6612	22.2888	-3.00559	-2.9821	-0.023486	1.01641
S4	22.7861	21.0976	20.6416	-1.30022		1.68188	0.311675
S4	23.0325	21.3529	20.6781	-1.5146		1.4675	0.361608
S4	23.3924	21.5818	20.7153	-1.77177		1.21034	0.432168
样本名	ACTIN Ct	EF1α Ct	GSTF6 Ct	△Ct	平均△Ct	△△Ct	2-△△Ct
S1	24.4702	22.7647	25.921	2.30359		1.2775	0.41251
S1	24.5436	23.042	26.0014	2.2086		1.18251	0.440585
S1	24.763	23.4165	26.0945	2.00472		0.978629	0.507462
S2	22.3652	21.0675	24.6083	2.89191		1.86582	0.274368
S2	22.4412	21.1333	24.739	2.95181		1.92572	0.263208
S2	22.4514	21.4743	25.0612	3.0983		2.07221	0.237796
S3	25.3631	24.5338	25.9688	1.02038		-0.005715	1.00397
S3	25.6832	24.6168	26.2425	1.09247		0.0663771	0.955033
S3	25.9276	24.6612	26.2599	0.965429	1.02609	-0.0606621	1.04294
S4	22.7861	21.0976	24.0675	2.12568		1.09959	0.466649
S4	23.0325	21.3529	24.2399	2.04719		1.0211	0.49274
S4	23.3924	21.5818	24.3895	1.90242		0.876333	0.54475
样本名	ACTIN Ct	EF1α Ct	GSTT1 Ct	△Ct	平均△Ct	△△Ct	2-△△Ct
S1	24.4702	22.7647	29.989	6.37159		0.585711	0.666321
S1	24.5436	23.042	30.1143	6.32153		0.535648	0.689849
S1	24.763	23.4165	30.2839	6.19418		0.408306	0.753507
S2	22.3652	21.0675	30.3215	8.60517		2.81929	0.14168
S2	22.4412	21.1333	30.606	8.81876		3.03288	0.122183
S2	22.4514	21.4743	30.7251	8.76227		2.97639	0.127062
S3	25.3631	24.5338	30.6505	5.70202		-0.0838555	1.05985
S3	25.6832	24.6168	30.9894	5.83935		0.0534713	0.963615
S3	25.9276	24.6612	31.1107	5.81626	5.78588	0.0303842	0.97916
S4	22.7861	21.0976	25.2977	3.35582		-2.43006	5.38915
S4	23.0325	21.3529	25.7258	3.53312		-2.25276	4.76592
S4	23.3924	21.5818	25.8067	3.31962		-2.46626	5.52608
样本名	ACTIN Ct	EF1α Ct	TCHQD1 Ct	△Ct	平均△Ct	△△Ct	2-△△Ct
S1	24.4702	22.7647	26.4813	2.86387		-0.591095	1.50639
S1	24.5436	23.042	26.6581	2.86534		-0.589622	1.50485
S1	24.763	23.4165	26.6792	2.58942		-0.865544	1.82203
S2	22.3652	21.0675	26.8039	5.08758		1.63261	0.322503
S2	22.4412	21.1333	26.9189	5.1317		1.67674	0.312789
S2	22.4514	21.4743	27.0306	5.06769		1.61272	0.32698
S3	25.3631	24.5338	28.408	3.45955		0.00458306	0.996828
S3	25.6832	24.6168	28.4594	3.3094		-0.145565	1.10616
S3	25.9276	24.6612	28.8904	3.59595	3.45497	0.140982	0.906902
S4	22.7861	21.0976	27.1931	5.25128		1.79632	0.287909
S4	23.0325	21.3529	27.2262	5.03352		1.57855	0.334818
S4	23.3924	21.5818	28.0165	5.52944		2.07448	0.237422
样本名	ACTIN Ct	EF1α Ct	GSTZ1 Ct	△Ct	平均△Ct	△△Ct	2-△△Ct
S1	24.4702	22.7647	30.2339	6.61649		-0.413679	1.33208
S1	24.5436	23.042	30.3267	6.5339		-0.496271	1.41056
S1	24.763	23.4165	30.4134	6.32361		-0.706553	1.6319
S2	22.3652	21.0675	30.1224	8.40602		1.37586	0.385324
S2	22.4412	21.1333	30.3574	8.57015		1.53998	0.34389
S2	22.4514	21.4743	30.914	8.95111		1.92094	0.264082
S3	25.3631	24.5338	31.7331	6.78464		-0.245531	1.18553
S3	25.6832	24.6168	32.2154	7.06541		0.0352445	0.975866
S3	25.9276	24.6612	32.5349	7.24045	7.03017	0.210287	0.864365
S4	22.7861	21.0976	32.3334	10.3915		3.36134	0.0973051
S4	23.0325	21.3529	32.3625	10.1698		3.13962	0.113469
S4	23.3924	21.5818	32.6067	10.1196		3.08947	0.117483
样本名	ACTIN Ct	EF1α Ct	GSTZ2 Ct	△Ct	平均△Ct	△△Ct	2-△△Ct
S1	24.4702	22.7647	25.7451	2.12774		-0.597558	1.51315
S1	24.5436	23.042	25.7826	1.98978		-0.735522	1.665
S1	24.763	23.4165	26.0543	1.96452		-0.760781	1.69441
S2	22.3652	21.0675	24.4315	2.71517		-0.0101285	1.00705
S2	22.4412	21.1333	24.5358	2.74862		0.0233199	0.983966
S2	22.4514	21.4743	24.7284	2.76557		0.0402754	0.972469
S3	25.3631	24.5338	27.6975	2.749		0.0237026	0.983705
S3	25.6832	24.6168	27.9295	2.77944		0.0541425	0.963167
S3	25.9276	24.6612	27.9419	2.64745	2.7253	-0.0778451	1.05544
S4	22.7861	21.0976	24.5137	2.57185		-0.153448	1.11222
S4	23.0325	21.3529	25.0204	2.82769		0.102395	0.931485
S4	23.3924	21.5818	25.3706	2.88356		0.158256	0.896108
样本名	ACTIN Ct	EF1α Ct	GSTL1 Ct	△Ct	平均△Ct	△△Ct	2-△△Ct
S1	24.4702	22.7647	26.7512	3.13378		-0.870773	1.82864
S1	24.5436	23.042	27.0417	3.24888		-0.755665	1.68841
S1	24.763	23.4165	27.1093	3.0195		-0.985048	1.97938
S2	22.3652	21.0675	24.6561	2.93972		-1.06483	2.09192
S2	22.4412	21.1333	24.6571	2.86993		-1.13462	2.1956
S2	22.4514	21.4743	24.9574	2.99449		-1.01006	2.01399
S3	25.3631	24.5338	28.9866	4.0381		0.0335539	0.977011
S3	25.6832	24.6168	29.1402	3.99021		-0.0143344	1.00999
S3	25.9276	24.6612	29.2798	3.98533	4.00455	-0.0192195	1.01341
S4	22.7861	21.0976	25.2194	3.27758		-0.726965	1.65515
S4	23.0325	21.3529	25.2599	3.06721		-0.937335	1.91499
S4	23.3924	21.5818	25.3592	2.87207		-1.13248	2.19235
样本名	ACTIN Ct	EF1α Ct	GSTL7 Ct	△Ct	平均△Ct	△△Ct	2-△△Ct
S1	24.4702	22.7647	27.0583	3.44091		0.729832	0.602974
S1	24.5436	23.042	27.2978	3.50506		0.793987	0.576748
S1	24.763	23.4165	27.5776	3.48782		0.77675	0.58368
S2	22.3652	21.0675	23.2536	1.53725		-1.17382	2.25609
S2	22.4412	21.1333	23.7476	1.9604		-0.750677	1.68258
S2	22.4514	21.4743	24.1014	2.1385		-0.572575	1.48718
S3	25.3631	24.5338	27.6833	2.73486		0.0237855	0.983648
S3	25.6832	24.6168	27.785	2.63494		-0.0761289	1.05419
S3	25.9276	24.6612	28.0578	2.76342	2.71107	0.0523434	0.964369
S4	22.7861	21.0976	24.633	2.69113		-0.0199443	1.01392
S4	23.0325	21.3529	24.7759	2.5832		-0.127872	1.09268
S4	23.3924	21.5818	25.3382	2.85108		0.140007	0.907515
样本名	ACTIN Ct	EF1α Ct	DHAR1 Ct	△Ct	平均△Ct	△△Ct	2-△△Ct
S1	24.4702	22.7647	22.8119	-0.80552		-0.942911	1.9224
S1	24.5436	23.042	22.9442	-0.848605		-0.985996	1.98068
S1	24.763	23.4165	22.9483	-1.14147		-1.27886	2.42648
S2	22.3652	21.0675	22.3964	0.68008		0.542689	0.68649
S2	22.4412	21.1333	22.5884	0.801173		0.663782	0.631222
S2	22.4514	21.4743	22.6063	0.643469		0.506078	0.704134
S3	25.3631	24.5338	25.0061	0.0576189		-0.0797722	1.05685
S3	25.6832	24.6168	25.3584	0.208339		0.0709482	0.952012
S3	25.9276	24.6612	25.4406	0.146215	0.137391	0.00882404	0.993902
S4	22.7861	21.0976	24.6272	2.68533		2.54793	0.171
S4	23.0325	21.3529	24.8064	2.61369		2.4763	0.179705
S4	23.3924	21.5818	24.8291	2.34201		2.20462	0.216942
样本名	ACTIN Ct	EF1α Ct	DHAR3 Ct	△Ct	平均△Ct	△△Ct	2-△△Ct
S1	24.4702	22.7647	31.021	7.40359		-0.491063	1.40548
S1	24.5436	23.042	31.187	7.39421		-0.500436	1.41464
S1	24.763	23.4165	31.3308	7.24109		-0.653558	1.57304
S2	22.3652	21.0675	28.0223	6.3059		-1.58875	3.00788
S2	22.4412	21.1333	28.1789	6.39169		-1.50296	2.83424
S2	22.4514	21.4743	28.4144	6.45151		-1.44314	2.71912
S3	25.3631	24.5338	32.8054	7.85694		-0.0377061	1.02648
S3	25.6832	24.6168	33.0217	7.87163		-0.0230176	1.01608
S3	25.9276	24.6612	33.2498	7.95537	7.89465	0.0607237	0.958783
S4	22.7861	21.0976	34.4275	12.4856		4.59098	0.0414931
S4	23.0325	21.3529	35.3944	13.2018		5.30711	0.0252581
S4	23.3924	21.5818	36.0283	13.5412		5.64659	0.0199622
样本名	ACTIN Ct	EF1α Ct	GSTU1 Ct	△Ct	平均△Ct	△△Ct	2-△△Ct
S1	24.4702	22.7647	35.2541	11.6367		5.29514	0.0254686
S1	24.5436	23.042	36.1252	12.3324		5.9909	0.0157239
S1	24.763	23.4165	37.797	13.7072		7.36568	0.0060633
S2	22.3652	21.0675	35.5511	13.8347		7.49321	0.00555033
S2	22.4412	21.1333	35.8789	14.0917		7.75021	0.00464467
S2	22.4514	21.4743	36.1961	14.2333		7.89175	0.00421062
S3	25.3631	24.5338	31.3117	6.36325		0.0217288	0.985052
S3	25.6832	24.6168	31.3799	6.22993		-0.111596	1.08042
S3	25.9276	24.6612	31.7258	6.43139	6.34152	0.0898668	0.939609
S4	22.7861	21.0976	32.9461	11.0042		4.66268	0.0394816
S4	23.0325	21.3529	33.1113	10.9186		4.57712	0.0418938
S4	23.3924	21.5818	33.1918	10.7047		4.36318	0.0485906
样本名	ACTIN Ct	EF1α Ct	GSTU6 Ct	△Ct	平均△Ct	△△Ct	2-△△Ct
S1	24.4702	22.7647	31.0599	7.44247		2.48434	0.178706
S1	24.5436	23.042	32.5919	8.79915		3.84102	0.0697809
S1	24.763	23.4165	34.0534	9.96363		5.0055	0.031131
S2	22.3652	21.0675	36.0609	14.3446		9.38643	0.00149418
S2	22.4412	21.1333	36.0818	14.2946		9.33648	0.00154682
S2	22.4514	21.4743	36.1934	14.2305		9.27237	0.00161711
S3	25.3631	24.5338	29.6438	4.69537		-0.262756	1.19977
S3	25.6832	24.6168	30.0431	4.89307		-0.0650558	1.04613
S3	25.9276	24.6612	30.5804	5.28594	4.95813	0.327812	0.796744
S4	22.7861	21.0976	32.1696	10.2278		5.26964	0.0259227
S4	23.0325	21.3529	32.3224	10.1298		5.17163	0.0277449
S4	23.3924	21.5818	32.4519	9.96477		5.00664	0.0311065
