# Supplementary material for: Genome-wide identification and light-quality-dependent characterization of Glutathione S-transferase genes involved in anthocyanin accumulation in Rhododendron
Source: BMC Plant Biol. 2026 Apr 2;26:843. doi: 10.1186/s12870-026-08698-1 (PMC13169737; doi:10.1186/s12870-026-08698-1)
Supplement: Supplementary file 1 — Supplementary Material 1. [file 12870_2026_8698_MOESM1_ESM.zip › Supplementary File/Supplementary Data 3 Figure9 qRT-PCR source data.xlsx]

## Sheet: README
Supplementary Data 3. Source data for Figure 9 (light-quality-responsive qRT–PCR analysis)
This workbook contains qRT–PCR Ct values and derived expression values (ΔCt, ΔΔCt, RQ = 2^-ΔΔCt) for RhGST genes under different light-quality treatments in Rhododendron hybridum.
Sheets
ACTIN_Flower	Flower samples normalized to ACTIN
ACTIN_Bud	Flower-bud samples normalized to ACTIN
EF1a_Flower	Flower samples normalized to EF1α
EF1a_Bud	Flower-bud samples normalized to EF1α
Sample code mapping
Code example	Meaning	Day	Light quality	Wavelength (nm)	Organ
Flower / Flower Bud	Day 0 control (FSW)	0	FSW	—	Flower / Bud
2D3F / 2D3B	Day 2 under UV-A LED	2	UV-A	365	Flower / Bud
2D4F / 2D4B	Day 2 under blue LED	2	Blue	460	Flower / Bud
2D6F / 2D6B	Day 2 under red LED	2	Red	660	Flower / Bud
2D7F / 2D7B	Day 2 under far-red LED	2	Far-red	730	Flower / Bud
4D3F etc.	Day 4 under the indicated LED	4	UV-A / Blue / Red / Far-red	365/460/660/730	Flower
6D3F etc.	Day 6 under the indicated LED	6	UV-A / Blue / Red / Far-red	365/460/660/730	Flower
Genes included
GSTF2, GSTF6, GSTT1, GSTZ1, GSTZ2, GSTL1, GSTL7, DHAR1, DHAR3, GSTU1, GSTU6

## Sheet: ACTIN_Flower
Sample name	ACTIN Ct	GSTF2 Ct	△Ct	Average △Ct	△△Ct	2-△△Ct		Sample name	ACTIN Ct	GSTF2 Ct	△Ct	Average △Ct	△△Ct	2-△△Ct		Sample name	ACTIN Ct	GSTF2 Ct	△Ct	Average △Ct	△△Ct	2-△△Ct
Flower	25.3631	22.0534	-3.30979		0.199342	0.870947		Flower	25.1026	21.9252	-3.17743		0.013946	0.99038		Flower	26.2748	22.1491	-4.12575		0.0284848	0.980449
Flower	25.6832	22.1044	-3.57883		-0.0696982	1.0495		Flower	25.2633	21.9878	-3.27555		-0.0841826	1.06009		Flower	26.63	22.3052	-4.3248		-0.170568	1.1255
Flower	25.9276	22.2888	-3.63878	-3.50913	-0.129644	1.09402		Flower	25.4362	22.3151	-3.12113	-3.19137	0.0702366	0.952482		Flower	26.7552	22.7431	-4.01215	-4.15423	0.142083	0.90621
2D3F	25.0404	20.832	-4.20838		-0.699247	1.62366		4D3F	25.3719	22.208	-3.16388		0.0274874	0.981128		6D3F	28.3928	24.3435	-4.04932		0.104917	0.929859
2D3F	25.0702	20.8484	-4.22178		-0.712641	1.6388		4D3F	25.5793	22.3425	-3.23674		-0.0453716	1.03195		6D3F	28.5105	24.7467	-3.7638		0.390436	0.762899
2D3F	25.1329	21.0961	-4.03677		-0.527636	1.44157		4D3F	25.7291	22.465	-3.26416		-0.0727917	1.05175		6D3F	28.5708	24.8179	-3.75293		0.401308	0.757172
2D4F	26.8143	22.1235	-4.69077		-1.18164	2.26834		4D4F	25.1839	21.5284	-3.65559		-0.46422	1.37957		6D4F	27.8656	23.5034	-4.36221		-0.207977	1.15507
2D4F	26.8896	22.1746	-4.71495		-1.20582	2.30668		4D4F	25.2041	21.5564	-3.64773		-0.456359	1.37207		6D4F	28.002	23.6778	-4.32416		-0.169923	1.125
2D4F	27.018	22.4096	-4.60833		-1.0992	2.14235		4D4F	25.3662	21.7772	-3.58891		-0.397542	1.31726		6D4F	28.0047	23.7604	-4.24431		-0.0900786	1.06443
2D6F	26.9763	22.1485	-4.82774		-1.31861	2.49426		4D6F	24.2946	21.3056	-2.98906		0.202313	0.869156		6D6F	27.3673	23.7588	-3.60853		0.5457	0.685059
2D6F	27.0753	22.1934	-4.88181		-1.37268	2.58951		4D6F	24.3097	21.3834	-2.92631		0.265057	0.832166		6D6F	27.4544	24.0279	-3.4265		0.727736	0.603851
2D6F	27.0783	22.3185	-4.75977		-1.25064	2.37947		4D6F	24.4281	21.647	-2.78107		0.410297	0.752469		6D6F	27.6366	24.0735	-3.56314		0.591097	0.663838
2D7F	26.4784	22.1897	-4.28871		-0.77958	1.71663		4D7F	25.7729	22.7138	-3.05902		0.132352	0.912343		6D7F	28.0286	23.7695	-4.25906		-0.104826	1.07536
2D7F	26.7111	22.2689	-4.44216		-0.933027	1.90928		4D7F	25.9223	22.7703	-3.15203		0.0393427	0.973098		6D7F	28.1091	24.1399	-3.96915		0.185083	0.879598
2D7F	26.9303	22.4161	-4.5142		-1.00507	2.00704		4D7F	26.0044	23.1249	-2.87951		0.311863	0.805601		6D7F	28.1679	24.2884	-3.87958		0.274656	0.826647
Sample name	ACTIN Ct	GSTF6 Ct	△Ct	Average △Ct	△△Ct	2-△△Ct		Sample name	ACTIN Ct	GSTF6 Ct	△Ct	Average △Ct	△△Ct	2-△△Ct		Sample name	ACTIN Ct	GSTF6 Ct	△Ct	Average △Ct	△△Ct	2-△△Ct
Flower	25.3631	25.9688	0.605685		0.106624	0.928759		Flower	25.1026	26.144	1.04138		-0.00706766	1.00491		Flower	26.2748	25.9332	-0.341596		0.021001	0.985549
Flower	25.6832	26.2425	0.559258		0.0601964	0.959134		Flower	25.2633	26.2862	1.02285		-0.0255998	1.0179		Flower	26.63	26.2445	-0.385519		-0.0229215	1.01601
Flower	25.9276	26.2599	0.332241	0.499061	-0.16682	1.12258		Flower	25.4362	26.5173	1.08112	1.04845	0.0326674	0.977611		Flower	26.7552	26.3945	-0.360677	-0.362597	0.00192049	0.99867
2D3F	25.0404	24.7346	-0.305753		-0.804814	1.74692		4D3F	25.3719	26.1711	0.799239		-0.24921	1.18856		6D3F	28.3928	28.0699	-0.322974		0.039623	0.972909
2D3F	25.0702	24.8896	-0.180583		-0.679645	1.60175		4D3F	25.5793	26.1864	0.607104		-0.441344	1.35787		6D3F	28.5105	28.2876	-0.222847		0.13975	0.907676
2D3F	25.1329	25.0454	-0.0874805		-0.586542	1.50164		4D3F	25.7291	26.2582	0.529053		-0.519395	1.43335		6D3F	28.5708	28.3408	-0.230002		0.132595	0.912189
2D4F	26.8143	25.2266	-1.58772		-2.08679	4.24801		4D4F	25.1839	25.4023	0.218323		-0.830125	1.77784		6D4F	27.8656	28.6168	0.751251		1.11385	0.46206
2D4F	26.8896	25.2442	-1.64537		-2.14443	4.42118		4D4F	25.2041	25.4658	0.261661		-0.786787	1.72523		6D4F	28.002	28.6637	0.661673		1.02427	0.491659
2D4F	27.018	25.902	-1.11599		-1.61505	3.06323		4D4F	25.3662	25.7636	0.397482		-0.650966	1.57022		6D4F	28.0047	28.8108	0.806074		1.16867	0.444831
2D6F	26.9763	24.5648	-2.4115		-2.91057	7.51913		4D6F	24.2946	25.2265	0.93191		-0.116539	1.08413		6D6F	27.3673	28.1985	0.831117		1.19371	0.437176
2D6F	27.0753	24.6048	-2.47044		-2.9695	7.83265		4D6F	24.3097	25.3612	1.05146		0.00301171	0.997915		6D6F	27.4544	28.4417	0.987361		1.34996	0.392303
2D6F	27.0783	24.8315	-2.24683		-2.74589	6.70805		4D6F	24.4281	25.5151	1.08705		0.0386033	0.973597		6D6F	27.6366	28.6099	0.973332		1.33593	0.396137
2D7F	26.4784	24.7536	-1.72478		-2.22384	4.67135		4D7F	25.7729	26.6105	0.837679		-0.210769	1.1573		6D7F	28.0286	28.2889	0.260375		0.622972	0.649332
2D7F	26.7111	24.8639	-1.8472		-2.34626	5.08504		4D7F	25.9223	26.662	0.739646		-0.308803	1.23868		6D7F	28.1091	28.3772	0.268152		0.63075	0.645841
2D7F	26.9303	24.9732	-1.95705		-2.45611	5.48735		4D7F	26.0044	26.6917	0.687259		-0.36119	1.28448		6D7F	28.1679	28.3823	0.214385		0.576982	0.670365
Sample name	ACTIN Ct	GSTT1 Ct	△Ct	Average △Ct	△△Ct	2-△△Ct		Sample name	ACTIN Ct	GSTT1 Ct	△Ct	Average △Ct	△△Ct	2-△△Ct		Sample name	ACTIN Ct	GSTT1 Ct	△Ct	Average △Ct	△△Ct	2-△△Ct
Flower	25.3631	30.6505	5.28733		0.0284835	0.98045		Flower	25.1026	30.8639	5.76124		-0.0963604	1.06907		Flower	26.2748	31.3998	5.12504		0.149767	0.901396
Flower	25.6832	30.9894	5.30614		0.0472906	0.967752		Flower	25.2633	31.2489	5.98555		0.127947	0.915133		Flower	26.63	31.4605	4.83054		-0.144726	1.10552
Flower	25.9276	31.1107	5.18307	5.25885	-0.0757741	1.05393		Flower	25.4362	31.2622	5.82602	5.8576	-0.0315862	1.02214		Flower	26.7552	31.7254	4.97023	4.97527	-0.00504132	1.0035
2D3F	25.0404	28.9625	3.92213		-1.33672	2.52576		4D3F	25.3719	28.6514	3.27954		-2.57806	5.97136		6D3F	28.3928	32.5724	4.17954		-0.795726	1.73595
2D3F	25.0702	29.3431	4.27295		-0.985899	1.98055		4D3F	25.5793	28.8503	3.27098		-2.58662	6.00692		6D3F	28.5105	32.6158	4.10539		-0.869879	1.82751
2D3F	25.1329	29.3737	4.24083		-1.01802	2.02514		4D3F	25.7291	29.0408	3.31164		-2.54596	5.83998		6D3F	28.5708	32.6581	4.08731		-0.887956	1.85055
2D4F	26.8143	31.7769	4.96258		-0.296265	1.22796		4D4F	25.1839	29.2664	4.08241		-1.7752	3.42285		6D4F	27.8656	31.3542	3.48865		-1.48661	2.8023
2D4F	26.8896	32.5181	5.62857		0.369717	0.773935		4D4F	25.2041	29.644	4.43985		-1.41776	2.6717		6D4F	28.002	31.5768	3.57481		-1.40046	2.63985
2D4F	27.018	32.6611	5.64318		0.384329	0.766135		4D4F	25.3662	29.7688	4.40267		-1.45493	2.74144		6D4F	28.0047	31.7331	3.72838		-1.24689	2.37329
2D6F	26.9763	31.8451	4.86887		-0.389979	1.31037		4D6F	24.2946	29.1673	4.87274		-0.984865	1.97913		6D6F	27.3673	33.8436	6.4763		1.50103	0.3533
2D6F	27.0753	32.1348	5.05958		-0.199271	1.14812		4D6F	24.3097	29.5486	5.2389		-0.618705	1.5355		6D6F	27.4544	34.4136	6.95923		1.98397	0.252794
2D6F	27.0783	32.1431	5.06478		-0.194072	1.14399		4D6F	24.4281	29.6691	5.24107		-0.616533	1.53319		6D6F	27.6366	34.5098	6.87319		1.89792	0.268329
2D7F	26.4784	25.6356	-0.842774		-6.10162	68.6707		4D7F	25.7729	30.6321	4.85923		-0.998379	1.99775		6D7F	28.0286	32.1876	4.159		-0.816272	1.76085
2D7F	26.7111	26.0378	-0.673324		-5.93217	61.0607		4D7F	25.9223	30.8408	4.91847		-0.939133	1.91738		6D7F	28.1091	32.3152	4.20617		-0.769097	1.7042
2D7F	26.9303	26.0584	-0.871862		-6.13071	70.0693		4D7F	26.0044	30.8835	4.87907		-0.978537	1.97047		6D7F	28.1679	32.4673	4.29933		-0.675937	1.59763
Sample name	ACTIN Ct	TCHQD1 Ct	△Ct	Average △Ct	△△Ct	2-△△Ct		Sample name	ACTIN Ct	TCHQD1 Ct	△Ct	Average △Ct	△△Ct	2-△△Ct		Sample name	ACTIN Ct	TCHQD1 Ct	△Ct	Average △Ct	△△Ct	2-△△Ct
Flower	25.3631	28.408	3.04486		0.116922	0.922153		Flower	25.1026	28.6467	3.54404		0.0213807	0.985289		Flower	26.2748	29.2065	2.9317		0.0742073	0.949864
Flower	25.6832	28.4594	2.77619		-0.151745	1.11091		Flower	25.2633	28.7824	3.51912		-0.00354313	1.00246		Flower	26.63	29.3888	2.75885		-0.0986472	1.07077
Flower	25.9276	28.8904	2.96276	2.92794	0.0348234	0.976151		Flower	25.4362	28.941	3.50482	3.52266	-0.0178376	1.01244		Flower	26.7552	29.6371	2.88194	2.8575	0.0244399	0.983202
2D3F	25.0404	25.4341	0.393738		-2.5342	5.79255		4D3F	25.3719	28.2349	2.863		-0.659654	1.5797		6D3F	28.3928	30.2964	1.90356		-0.953936	1.93715
2D3F	25.0702	25.6422	0.572058		-2.35588	5.11906		4D3F	25.5793	28.2677	2.68845		-0.834204	1.78287		6D3F	28.5105	30.4706	1.96014		-0.897359	1.86265
2D3F	25.1329	25.8059	0.673052		-2.25488	4.77296		4D3F	25.7291	28.2734	2.5443		-0.978354	1.97022		6D3F	28.5708	30.7326	2.16175		-0.695748	1.61972
2D4F	26.8143	27.0251	0.21076		-2.71718	6.57584		4D4F	25.1839	27.8221	2.63816		-0.884495	1.84612		6D4F	27.8656	30.1637	2.29812		-0.559379	1.47363
2D4F	26.8896	27.1355	0.245929		-2.68201	6.41748		4D4F	25.2041	27.9825	2.7784		-0.744257	1.67511		6D4F	28.002	30.6052	2.60318		-0.254318	1.19277
2D4F	27.018	27.4818	0.463844		-2.46409	5.51779		4D4F	25.3662	27.9879	2.62178		-0.900879	1.8672		6D4F	28.0047	30.6707	2.66598		-0.191514	1.14196
2D6F	26.9763	26.8615	-0.114817		-3.04275	8.24062		4D6F	24.2946	27.4953	3.20073		-0.321929	1.25		6D6F	27.3673	29.7158	2.34851		-0.50899	1.42305
2D6F	27.0753	27.0286	-0.0466827		-2.97462	7.86048		4D6F	24.3097	27.5122	3.20249		-0.320164	1.24847		6D6F	27.4544	30.3816	2.92723		0.0697356	0.952813
2D6F	27.0783	27.0399	-0.0383595		-2.9663	7.81527		4D6F	24.4281	27.6304	3.20232		-0.320334	1.24862		6D6F	27.6366	30.5282	2.89157		0.0340743	0.976658
2D7F	26.4784	26.4294	-0.0489519		-2.97689	7.87286		4D7F	25.7729	28.5852	2.81232		-0.710335	1.63618		6D7F	28.0286	30.4793	2.45072		-0.406775	1.32572
2D7F	26.7111	26.5371	-0.174024		-3.10196	8.58584		4D7F	25.9223	28.9057	2.98341		-0.539253	1.45322		6D7F	28.1091	30.9871	2.87806		0.0205593	0.98585
2D7F	26.9303	26.5498	-0.380469		-3.3084	9.9067		4D7F	26.0044	29.1786	3.17419		-0.348465	1.2732		6D7F	28.1679	31.1543	2.98634		0.128843	0.914565
Sample name	ACTIN Ct	GSTZ1 Ct	△Ct	Average △Ct	△△Ct	2-△△Ct		Sample name	ACTIN Ct	GSTZ1 Ct	△Ct	Average △Ct	△△Ct	2-△△Ct		Sample name	ACTIN Ct	GSTZ1 Ct	△Ct	Average △Ct	△△Ct	2-△△Ct
Flower	25.3631	31.7331	6.36995		-0.133192	1.09672		Flower	25.1026	32.8536	7.75097		0.0930049	0.937568		Flower	26.2748	32.6718	6.39697		0.0325754	0.977673
Flower	25.6832	32.2154	6.5322		0.0290638	0.980056		Flower	25.2633	32.9002	7.63689		-0.0210822	1.01472		Flower	26.63	32.9759	6.34589		-0.0185043	1.01291
Flower	25.9276	32.5349	6.60727	6.50314	0.104128	0.930367		Flower	25.4362	33.0223	7.58605	7.65797	-0.0719227	1.05112		Flower	26.7552	33.1055	6.35032	6.36439	-0.014071	1.0098
2D3F	25.0404	30.6731	5.63272		-0.870414	1.82819		4D3F	25.3719	32.3027	6.93084		-0.727123	1.65533		6D3F	28.3928	33.9621	5.56925		-0.795148	1.73525
2D3F	25.0702	30.7893	5.71912		-0.784015	1.72192		4D3F	25.5793	32.3216	6.74235		-0.915617	1.88638		6D3F	28.5105	34.058	5.54757		-0.816827	1.76153
2D3F	25.1329	31.281	6.14817		-0.354967	1.27896		4D3F	25.7291	32.8257	7.09657		-0.561401	1.4757		6D3F	28.5708	34.0832	5.51241		-0.851985	1.80498
2D4F	26.8143	31.8157	5.00141		-1.50173	2.83183		4D4F	25.1839	32.0965	6.91254		-0.745424	1.67647		6D4F	27.8656	33.7715	5.90595		-0.458447	1.37406
2D4F	26.8896	32.2955	5.40593		-1.09721	2.1394		4D4F	25.2041	32.1881	6.98401		-0.673957	1.59544		6D4F	28.002	34.1561	6.15412		-0.210274	1.15691
2D4F	27.018	32.3398	5.3219		-1.18124	2.26772		4D4F	25.3662	32.4579	7.0917		-0.566266	1.48069		6D4F	28.0047	34.2149	6.21019		-0.154201	1.11281
2D6F	26.9763	31.0759	4.09966		-2.40348	5.29076		4D6F	24.2946	32.0894	7.79474		0.136774	0.909551		6D6F	27.3673	33.6099	6.2426		-0.121795	1.08809
2D6F	27.0753	31.4098	4.3345		-2.16864	4.496		4D6F	24.3097	32.1032	7.79342		0.135453	0.910384		6D6F	27.4544	33.78	6.32558		-0.0388105	1.02727
2D6F	27.0783	31.4943	4.41603		-2.08711	4.24896		4D6F	24.4281	32.4206	7.99256		0.334593	0.793008		6D6F	27.6366	33.7875	6.1509		-0.21349	1.15949
2D7F	26.4784	31.845	5.36657		-1.13657	2.19857		4D7F	25.7729	33.2459	7.47309		-0.184878	1.13672		6D7F	28.0286	33.2691	5.2405		-1.12389	2.17934
2D7F	26.7111	32.169	5.45787		-1.04527	2.06376		4D7F	25.9223	33.5009	7.57855		-0.0794137	1.05659		6D7F	28.1091	33.2733	5.16426		-1.20013	2.29761
2D7F	26.9303	32.204	5.27369		-1.22945	2.34477		4D7F	26.0044	33.5954	7.59098		-0.0669869	1.04753		6D7F	28.1679	33.5752	5.40724		-0.957153	1.94147
Sample name	ACTIN Ct	GSTZ2 Ct	△Ct	Average △Ct	△△Ct	2-△△Ct		Sample name	ACTIN Ct	GSTZ2 Ct	△Ct	Average △Ct	△△Ct	2-△△Ct		Sample name	ACTIN Ct	GSTZ2 Ct	△Ct	Average △Ct	△△Ct	2-△△Ct
Flower	25.3631	27.6975	2.33431		0.136042	0.910013		Flower	25.1026	27.7378	2.63522		0.0691236	0.953217		Flower	26.2748	28.272	1.99715		-0.00453542	1.00315
Flower	25.6832	27.9295	2.24623		0.0479618	0.967302		Flower	25.2633	27.758	2.49468		-0.0714125	1.05074		Flower	26.63	28.6919	2.0619		0.0602169	0.95912
Flower	25.9276	27.9419	2.01427	2.19827	-0.184003	1.13603		Flower	25.4362	28.0046	2.56838	2.56609	0.00228884	0.998415		Flower	26.7552	28.7012	1.94601	2.00169	-0.0556815	1.03935
2D3F	25.0404	24.9176	-0.122748		-2.32102	4.99685		4D3F	25.3719	27.4061	2.03419		-0.531902	1.44583		6D3F	28.3928	29.7012	1.30833		-0.693362	1.61705
2D3F	25.0702	25.1668	0.0966782		-2.10159	4.29183		4D3F	25.5793	27.4412	1.86198		-0.704118	1.62915		6D3F	28.5105	29.7583	1.24782		-0.753864	1.6863
2D3F	25.1329	25.1854	0.0524904		-2.14578	4.42531		4D3F	25.7291	27.543	1.81385		-0.752244	1.68441		6D3F	28.5708	30.0929	1.52209		-0.479603	1.39436
2D4F	26.8143	26.3449	-0.469441		-2.66771	6.3542		4D4F	25.1839	26.9262	1.74226		-0.823831	1.7701		6D4F	27.8656	29.4547	1.58911		-0.41258	1.33106
2D4F	26.8896	26.718	-0.171611		-2.36988	5.16898		4D4F	25.2041	27.0714	1.86731		-0.698779	1.62313		6D4F	28.002	29.5527	1.55065		-0.451036	1.36702
2D4F	27.018	26.8098	-0.208157		-2.40643	5.3016		4D4F	25.3662	27.1476	1.78145		-0.78464	1.72266		6D4F	28.0047	29.6338	1.62909		-0.372594	1.29468
2D6F	26.9763	26.615	-0.361227		-2.5595	5.89502		4D6F	24.2946	26.5488	2.25418		-0.311909	1.24135		6D6F	27.3673	29.423	2.05563		0.0539399	0.963302
2D6F	27.0753	26.6621	-0.413114		-2.61138	6.1109		4D6F	24.3097	26.6761	2.36633		-0.199767	1.14851		6D6F	27.4544	29.693	2.23857		0.236884	0.848576
2D6F	27.0783	26.8805	-0.197753		-2.39602	5.2635		4D6F	24.4281	26.695	2.26688		-0.299212	1.23047		6D6F	27.6366	29.7319	2.0953		0.0936092	0.937175
2D7F	26.4784	26.2088	-0.269605		-2.46787	5.53228		4D7F	25.7729	27.6243	1.85145		-0.714646	1.64108		6D7F	28.0286	29.2558	1.22723		-0.774457	1.71055
2D7F	26.7111	26.2912	-0.419879		-2.61815	6.13962		4D7F	25.9223	27.8762	1.95386		-0.612237	1.52863		6D7F	28.1091	29.3105	1.20139		-0.800293	1.74145
2D7F	26.9303	26.3588	-0.571465		-2.76973	6.81982		4D7F	26.0044	28.0301	2.02566		-0.540429	1.4544		6D7F	28.1679	29.3663	1.19835		-0.803338	1.74513
Sample name	ACTIN Ct	GSTL1 Ct	△Ct	Average △Ct	△△Ct	2-△△Ct		Sample name	ACTIN Ct	GSTL1 Ct	△Ct	Average △Ct	△△Ct	2-△△Ct		Sample name	ACTIN Ct	GSTL1 Ct	△Ct	Average △Ct	△△Ct	2-△△Ct
Flower	25.3631	28.9866	3.62341		0.145893	0.90382		Flower	25.1026	28.7865	3.68392		0.124553	0.917288		Flower	26.2748	28.9468	2.67202		0.0905796	0.939145
Flower	25.6832	29.1402	3.457		-0.0205151	1.01432		Flower	25.2633	28.8111	3.54776		-0.0116067	1.00808		Flower	26.63	29.0805	2.45053		-0.130912	1.09499
Flower	25.9276	29.2798	3.35214	3.47752	-0.125378	1.09079		Flower	25.4362	28.8826	3.44642	3.55937	-0.112947	1.08143		Flower	26.7552	29.377	2.62178	2.58144	0.0403326	0.972431
2D3F	25.0404	26.23	1.18959		-2.28793	4.88354		4D3F	25.3719	28.2831	2.91127		-0.6481	1.5671		6D3F	28.3928	30.446	2.05315		-0.528297	1.44223
2D3F	25.0702	26.3005	1.23032		-2.24719	4.74758		4D3F	25.5793	28.4629	2.88358		-0.675783	1.59746		6D3F	28.5105	30.7834	2.27296		-0.308486	1.23841
2D3F	25.1329	26.404	1.27112		-2.20639	4.6152		4D3F	25.7291	28.4902	2.76106		-0.798302	1.73905		6D3F	28.5708	30.7894	2.21856		-0.362886	1.286
2D4F	26.8143	27.1536	0.339244		-3.13827	8.8047		4D4F	25.1839	28.1348	2.95083		-0.608533	1.52471		6D4F	27.8656	30.225	2.35944		-0.221999	1.16635
2D4F	26.8896	27.2842	0.394648		-3.08287	8.47298		4D4F	25.2041	28.1715	2.96736		-0.592009	1.50734		6D4F	28.002	30.3567	2.35468		-0.226765	1.17021
2D4F	27.018	27.3693	0.351334		-3.12618	8.73123		4D4F	25.3662	28.1812	2.81504		-0.744327	1.67519		6D4F	28.0047	30.6263	2.62158		0.0401378	0.972562
2D6F	26.9763	26.9045	-0.0717887		-3.54931	11.7071		4D6F	24.2946	27.6	3.30534		-0.254022	1.19253		6D6F	27.3673	30.1039	2.73658		0.15514	0.898045
2D6F	27.0753	27.0902	0.0149753		-3.46254	11.0237		4D6F	24.3097	27.679	3.36927		-0.190094	1.14084		6D6F	27.4544	30.1379	2.68347		0.102026	0.931724
2D6F	27.0783	27.228	0.149707		-3.32781	10.0409		4D6F	24.4281	27.6867	3.25862		-0.30075	1.23178		6D6F	27.6366	30.4704	2.83375		0.252309	0.839552
2D7F	26.4784	26.1416	-0.336782		-3.8143	14.0676		4D7F	25.7729	28.913	3.14015		-0.419213	1.3372		6D7F	28.0286	30.1927	2.16414		-0.417299	1.33542
2D7F	26.7111	26.203	-0.508138		-3.98566	15.8417		4D7F	25.9223	29.1345	3.21212		-0.347247	1.27213		6D7F	28.1091	30.487	2.37794		-0.2035	1.15149
2D7F	26.9303	26.3871	-0.543208		-4.02073	16.2315		4D7F	26.0044	29.2346	3.23022		-0.329146	1.25627		6D7F	28.1679	30.6045	2.43653		-0.144915	1.10567
Sample name	ACTIN Ct	GSTL7 Ct	△Ct	Average △Ct	△△Ct	2-△△Ct		Sample name	ACTIN Ct	GSTL7 Ct	△Ct	Average △Ct	△△Ct	2-△△Ct		Sample name	ACTIN Ct	GSTL7 Ct	△Ct	Average △Ct	△△Ct	2-△△Ct
Flower	25.3631	27.6833	2.32017		0.136125	0.90996		Flower	25.1026	27.7412	2.63855		0.0838541	0.943534		Flower	26.2748	28.0467	1.77186		0.080214	0.945917
Flower	25.6832	27.785	2.10173		-0.0823096	1.05871		Flower	25.2633	27.823	2.55966		0.00495575	0.996571		Flower	26.63	28.2503	1.62032		-0.0713253	1.05068
Flower	25.9276	28.0578	2.13023	2.18404	-0.0538149	1.03801		Flower	25.4362	27.9021	2.46589	2.5547	-0.0888098	1.06349		Flower	26.7552	28.438	1.68276	1.69165	-0.00888878	1.00618
2D3F	25.0404	25.6688	0.628442		-1.5556	2.93956		4D3F	25.3719	27.2935	1.92166		-0.63304	1.55083		6D3F	28.3928	29.6945	1.30165		-0.39	1.31039
2D3F	25.0702	25.8114	0.741291		-1.44275	2.71839		4D3F	25.5793	27.3213	1.74204		-0.812655	1.75644		6D3F	28.5105	29.875	1.36451		-0.327138	1.25452
2D3F	25.1329	25.9847	0.851864		-1.33218	2.51783		4D3F	25.7291	27.5429	1.81378		-0.740924	1.67125		6D3F	28.5708	30.0375	1.46671		-0.224938	1.16873
2D4F	26.8143	26.4601	-0.354183		-2.53823	5.80874		4D4F	25.1839	26.9665	1.78258		-0.772117	1.70777		6D4F	27.8656	29.382	1.51644		-0.175207	1.12913
2D4F	26.8896	26.6272	-0.262387		-2.44643	5.45066		4D4F	25.2041	27.1646	1.96045		-0.594247	1.50968		6D4F	28.002	29.4328	1.43075		-0.260895	1.19822
2D4F	27.018	26.6824	-0.335519		-2.51956	5.73408		4D4F	25.3662	27.1936	1.82748		-0.727216	1.65544		6D4F	28.0047	29.6672	1.66251		-0.0291301	1.0204
2D6F	26.9763	26.2048	-0.771473		-2.95552	7.75709		4D6F	24.2946	26.9219	2.62724		0.0725416	0.950961		6D6F	27.3673	29.2165	1.84919		0.15755	0.896546
2D6F	27.0753	26.4157	-0.659572		-2.84362	7.17817		4D6F	24.3097	27.012	2.70225		0.147554	0.90278		6D6F	27.4544	29.5025	2.04808		0.356435	0.781092
2D6F	27.0783	26.5039	-0.574344		-2.75839	6.76639		4D6F	24.4281	27.1372	2.70908		0.154381	0.898518		6D6F	27.6366	29.5042	1.86758		0.175938	0.885192
2D7F	26.4784	26.1632	-0.315208		-2.49925	5.65392		4D7F	25.7729	27.8242	2.05134		-0.503356	1.41751		6D7F	28.0286	28.985	0.956398		-0.735248	1.66468
2D7F	26.7111	26.2026	-0.508551		-2.69259	6.46475		4D7F	25.9223	27.8274	1.90502		-0.649681	1.56882		6D7F	28.1091	29.2492	1.14015		-0.551491	1.4656
2D7F	26.9303	26.4008	-0.529455		-2.7135	6.5591		4D7F	26.0044	27.906	1.90159		-0.653105	1.57255		6D7F	28.1679	29.2858	1.11783		-0.573812	1.48845
Sample name	ACTIN Ct	DHAR1 Ct	△Ct	Average △Ct	△△Ct	2-△△Ct		Sample name	ACTIN Ct	DHAR1 Ct	△Ct	Average △Ct	△△Ct	2-△△Ct		Sample name	ACTIN Ct	DHAR1 Ct	△Ct	Average △Ct	△△Ct	2-△△Ct
Flower	25.3631	25.0061	-0.357072		0.0325668	0.977679		Flower	25.1026	25.0104	-0.0921793		0.0217026	0.985069		Flower	26.2748	24.8845	-1.3903		0.247422	0.8424
Flower	25.6832	25.3584	-0.324871		0.0647675	0.956099		Flower	25.2633	25.2144	-0.048934		0.0649479	0.95598		Flower	26.63	24.893	-1.73701		-0.0992855	1.07124
Flower	25.9276	25.4406	-0.486973	-0.389639	-0.0973342	1.06979		Flower	25.4362	25.2357	-0.200533	-0.113882	-0.0866506	1.0619		Flower	26.7552	24.9693	-1.78586	-1.63773	-0.148137	1.10814
2D3F	25.0404	23.1292	-1.91113		-1.52149	2.87087		4D3F	25.3719	24.4845	-0.887344		-0.773462	1.70937		6D3F	28.3928	27.6894	-0.70342		0.934306	0.523294
2D3F	25.0702	23.2613	-1.80884		-1.4192	2.67437		4D3F	25.5793	25.1085	-0.470747		-0.356865	1.28064		6D3F	28.5105	27.7671	-0.743405		0.89432	0.538001
2D3F	25.1329	23.3497	-1.78318		-1.39354	2.62723		4D3F	25.7291	25.1626	-0.566508		-0.452626	1.36853		6D3F	28.5708	27.8592	-0.71163		0.926095	0.526281
2D4F	26.8143	23.0762	-3.73811		-3.34847	10.1857		4D4F	25.1839	24.4751	-0.708843		-0.594961	1.51043		6D4F	27.8656	26.6557	-1.20986		0.427862	0.743363
2D4F	26.8896	23.1463	-3.74323		-3.35359	10.2219		4D4F	25.2041	24.542	-0.662144		-0.548262	1.46232		6D4F	28.002	26.9094	-1.09265		0.545073	0.685357
2D4F	27.018	23.4244	-3.59352		-3.20388	9.21436		4D4F	25.3662	24.8434	-0.522733		-0.408851	1.32763		6D4F	28.0047	26.9518	-1.05291		0.584812	0.666736
2D6F	26.9763	23.1601	-3.81614		-3.4265	10.7517		4D6F	24.2946	24.3971	0.102529		0.216411	0.860704		6D6F	27.3673	26.5467	-0.820642		0.817084	0.567588
2D6F	27.0753	23.3288	-3.7465		-3.35686	10.2451		4D6F	24.3097	24.5299	0.220126		0.334008	0.79333		6D6F	27.4544	26.7015	-0.752926		0.884799	0.541563
2D6F	27.0783	23.3735	-3.70477		-3.31513	9.95302		4D6F	24.4281	24.6326	0.204549		0.318431	0.801941		6D6F	27.6366	26.7816	-0.855028		0.782697	0.581279
2D7F	26.4784	23.5183	-2.96007		-2.57043	5.93988		4D7F	25.7729	25.1511	-0.621804		-0.507922	1.422		6D7F	28.0286	26.7446	-1.28398		0.353748	0.782549
2D7F	26.7111	23.592	-3.11912		-2.72949	6.63219		4D7F	25.9223	25.529	-0.393381		-0.279499	1.21377		6D7F	28.1091	27.0261	-1.08294		0.554784	0.680759
2D7F	26.9303	23.8825	-3.04781		-2.65817	6.31234		4D7F	26.0044	25.6358	-0.368643		-0.254761	1.19314		6D7F	28.1679	27.2574	-0.910574		0.727151	0.604096
Sample name	ACTIN Ct	DHAR3 Ct	△Ct	Average △Ct	△△Ct	2-△△Ct		Sample name	ACTIN Ct	DHAR3 Ct	△Ct	Average △Ct	△△Ct	2-△△Ct		Sample name	ACTIN Ct	DHAR3 Ct	△Ct	Average △Ct	△△Ct	2-△△Ct
Flower	25.3631	32.8054	7.44225		0.0746329	0.949584		Flower	25.1026	30.8059	5.70331		-0.0368902	1.0259		Flower	26.2748	30.5735	4.29864		-0.14067	1.10242
Flower	25.6832	33.0217	7.33842		-0.0291983	1.02044		Flower	25.2633	31.0271	5.76372		0.0235227	0.983827		Flower	26.63	31.1825	4.55251		0.113199	0.924536
Flower	25.9276	33.2498	7.32218	7.36762	-0.0454345	1.03199		Flower	25.4362	31.1898	5.75357	5.7402	0.0133674	0.990777		Flower	26.7552	31.222	4.46678	4.43931	0.0274713	0.981139
2D3F	25.0404	32.1585	7.11817		-0.249452	1.18876		4D3F	25.3719	30.9694	5.59749		-0.142709	1.10398		6D3F	28.3928	35.109	6.71618		2.27687	0.206346
2D3F	25.0702	32.2259	7.15578		-0.21184	1.15816		4D3F	25.5793	31.2961	5.71682		-0.0233796	1.01634		6D3F	28.5105	35.1385	6.62806		2.18875	0.219341
2D3F	25.1329	32.2758	7.14289		-0.224731	1.16856		4D3F	25.7291	31.5277	5.79861		0.0584093	0.960322		6D3F	28.5708	35.4288	6.85797		2.41866	0.18703
2D4F	26.8143	33.3485	6.53422		-0.833402	1.78188		4D4F	25.1839	32.5002	7.31621		1.57601	0.335408		6D4F	27.8656	31.9227	4.05715		-0.382157	1.30329
2D4F	26.8896	33.53	6.64041		-0.727212	1.65544		4D4F	25.2041	33.1039	7.8998		2.1596	0.223818		6D4F	28.002	32.2925	4.29052		-0.148792	1.10864
2D4F	27.018	34.0662	7.04821		-0.319407	1.24782		4D4F	25.3662	33.417	8.05082		2.31062	0.201574		6D4F	28.0047	32.4446	4.43992		0.000613503	0.999575
2D6F	26.9763	36.0427	9.06643		1.69881	0.308041		4D6F	24.2946	31.4881	7.19346		1.45326	0.365194		6D6F	27.3673	34.9225	7.5552		3.11589	0.115352
2D6F	27.0753	36.407	9.33171		1.96409	0.256301		4D6F	24.3097	32.0994	7.78969		2.04949	0.24157		6D6F	27.4544	34.9801	7.52572		3.08641	0.117733
2D6F	27.0783	36.5647	9.48636		2.11874	0.230248		4D6F	24.4281	32.1244	7.69636		1.95616	0.257713		6D6F	27.6366	35.2617	7.62505		3.18574	0.1099
2D7F	26.4784	33.7536	7.27525		-0.0923646	1.06612		4D7F	25.7729	32.0751	6.30228		0.562083	0.677324		6D7F	28.0286	33.1661	5.13754		0.698225	0.61633
2D7F	26.7111	34.2323	7.52121		0.153591	0.89901		4D7F	25.9223	32.1385	6.21618		0.475978	0.718979		6D7F	28.1091	33.2728	5.16376		0.724453	0.605226
2D7F	26.9303	34.5211	7.59078		0.223164	0.856684		4D7F	26.0044	32.4073	6.40288		0.66268	0.631704		6D7F	28.1679	33.5215	5.35354		0.914226	0.530628
Sample name	ACTIN Ct	GSTU1 Ct	△Ct	Average △Ct	△△Ct	2-△△Ct		Sample name	ACTIN Ct	GSTU1 Ct	△Ct	Average △Ct	△△Ct	2-△△Ct		Sample name	ACTIN Ct	GSTU1 Ct	△Ct	Average △Ct	△△Ct	2-△△Ct
Flower	25.3631	31.3117	5.94856		0.134068	0.911258		Flower	25.1026	30.5253	5.42269		0.0723782	0.951069		Flower	26.2748	30.6326	4.35782		0.0163894	0.988704
Flower	25.6832	31.3799	5.69672		-0.117776	1.08506		Flower	25.2633	30.5488	5.28543		-0.06488	1.046		Flower	26.63	30.7774	4.14741		-0.194021	1.14395
Flower	25.9276	31.7258	5.7982	5.81449	-0.0162915	1.01136		Flower	25.4362	30.779	5.34282	5.35031	-0.00749819	1.00521		Flower	26.7552	31.2743	4.51906	4.34143	0.177632	0.884153
2D3F	25.0404	31.8809	6.8405		1.02601	0.491066		4D3F	25.3719	35.1618	9.78998		4.43967	0.0460816		6D3F	28.3928	35.7364	7.34351		3.00208	0.12482
2D3F	25.0702	35.3365	10.2664		4.45189	0.0456928		4D3F	25.5793	35.2735	9.6942		4.34389	0.0492446		6D3F	28.5105	36.5115	8.00101		3.65958	0.0791326
2D3F	25.1329	37.0558	11.9229		6.10841	0.0144939		4D3F	25.7291	35.3527	9.62354		4.27323	0.0517165		6D3F	28.5708	37.1909	8.62006		4.27864	0.0515231
2D4F	26.8143	36.6382	9.82393		4.00944	0.0620924		4D4F	25.1839	34.9925	9.80858		4.45827	0.0454912		6D4F	27.8656	36.6372	8.77162		4.43019	0.0463853
2D4F	26.8896	37.6917	10.8021		4.98761	0.0315196		4D4F	25.2041	35.0024	9.79826		4.44795	0.0458178		6D4F	28.002	37.0398	9.03782		4.69639	0.0385696
2D4F	27.018	38.0087	10.9908		5.17626	0.027656		4D4F	25.3662	35.0322	9.66606		4.31574	0.0502148		6D4F	28.0047	37.3079	9.30322		4.96179	0.0320886
2D6F	26.9763	37.1216	10.1454		4.33087	0.049691		4D6F	24.2946	29.4023	5.10773		-0.24258	1.18311		6D6F	27.3673	35.2307	7.86336		3.52193	0.0870548
2D6F	27.0753	37.1852	10.1099		4.29544	0.0509263		4D6F	24.3097	29.5212	5.21142		-0.138892	1.10106		6D6F	27.4544	35.8656	8.41125		4.06982	0.0595472
2D6F	27.0783	38.9937	11.9154		6.10096	0.014569		4D6F	24.4281	29.5675	5.13945		-0.210868	1.15738		6D6F	27.6366	35.8754	8.23879		3.89736	0.0671085
2D7F	26.4784	30.6662	4.18782		-1.62667	3.088		4D7F	25.7729	36.0836	10.3108		4.96047	0.032118		6D7F	28.0286	38.4834	10.4549		6.11343	0.0144436
2D7F	26.7111	31.1118	4.40069		-1.41381	2.66439		4D7F	25.9223	36.4603	10.538		5.18768	0.0274379		6D7F	28.1091	38.9553	10.8463		6.50485	0.0110115
2D7F	26.9303	31.646	4.71577		-1.09872	2.14165		4D7F	26.0044	36.5644	10.56		5.20968	0.0270227		6D7F	28.1679	39.3178	11.1499		6.80846	0.00892175
Sample name	ACTIN Ct	GSTU6 Ct	△Ct	Average △Ct	△△Ct	2-△△Ct		Sample name	ACTIN Ct	GSTU6 Ct	△Ct	Average △Ct	△△Ct	2-△△Ct		Sample name	ACTIN Ct	GSTU6 Ct	△Ct	Average △Ct	△△Ct	2-△△Ct
Flower	25.3631	29.6438	4.28068		-0.150417	1.10989		Flower	25.1026	31.1165	6.01386		0.0186656	0.987145		Flower	26.2748	30.9767	4.70187		-0.114143	1.08233
Flower	25.6832	30.0431	4.35986		-0.0712365	1.05062		Flower	25.2633	31.1794	5.91604		-0.0791551	1.0564		Flower	26.63	31.5266	4.89665		0.0806414	0.945637
Flower	25.9276	30.5804	4.65275	4.4311	0.221653	0.857582		Flower	25.4362	31.4919	6.05569	5.9952	0.0604894	0.958939		Flower	26.7552	31.6047	4.84951	4.81601	0.0335012	0.977046
2D3F	25.0404	32.1417	7.10136		2.67026	0.157098		4D3F	25.3719	33.7384	8.36653		2.37133	0.193267		6D3F	28.3928	44.1194	15.7265		10.9105	0.000519525
2D3F	25.0702	33.0373	7.96715		3.53605	0.0862071		4D3F	25.5793	34.0815	8.50222		2.50702	0.175919		6D3F	28.5105	44.5822	16.0718		11.2558	0.000408955
2D3F	25.1329	33.1857	8.05281		3.62172	0.0812371		4D3F	25.7291	34.4802	8.75112		2.75592	0.148042		6D3F	28.5708	45.6036	17.0328		12.2168	0.000210082
2D4F	26.8143	35.3861	8.57183		4.14074	0.056691		4D4F	25.1839	36.0196	10.8357		4.8405	0.0349031		6D4F	27.8656	42.484	14.6184		9.80242	0.0011199
2D4F	26.8896	36.3805	9.49097		5.05987	0.0299797		4D4F	25.2041	36.2688	11.0647		5.06951	0.0297801		6D4F	28.002	43.5908	15.5888		10.7728	0.000571552
2D4F	27.018	38.1361	11.1182		6.68708	0.00970483		4D4F	25.3662	36.3713	11.0052		5.00996	0.0310351		6D4F	28.0047	44.4933	16.4886		11.6726	0.000306333
2D6F	26.9763	32.7889	5.81263		1.38153	0.383811		4D6F	24.2946	30.2895	5.99485		-0.000352674	1.00024		6D6F	27.3673	44.7548	17.3875		12.5715	0.000164288
2D6F	27.0753	33.5544	6.47915		2.04806	0.241809		4D6F	24.3097	30.5784	6.26868		0.273486	0.827318		6D6F	27.4544	45.3333	17.879		13.063	0.000116858
2D6F	27.0783	37.2541	10.1758		5.74473	0.0186494		4D6F	24.4281	30.7637	6.33564		0.340441	0.7898		6D6F	27.6366	46.297	18.6603		13.8443	6.79896e-05
2D7F	26.4784	27.6506	1.17219		-3.25891	9.57256		4D7F	25.7729	41.1696	15.3967		9.4015	0.00147865		6D7F	28.0286	36.4375	8.40889		3.59287	0.0828777
2D7F	26.7111	27.6639	0.95281		-3.47829	11.1447		4D7F	25.9223	41.2492	15.3269		9.33169	0.00155196		6D7F	28.1091	38.1785	10.0694		5.2534	0.0262162
2D7F	26.9303	27.868	0.937728		-3.49337	11.2618		4D7F	26.0044	41.931	15.9266		9.93137	0.00102414		6D7F	28.1679	39.4449	11.277		6.46095	0.0113517

## Sheet: ACTIN_Bud
Sample name	ACTIN Ct	GSTF2 Ct	△Ct	Average △Ct	△△Ct	2-△△Ct		Sample name	ACTIN Ct	GSTF2 Ct	△Ct	Average △Ct	△△Ct	2-△△Ct		Sample name	ACTIN Ct	GSTF2 Ct	△Ct	Average △Ct	△△Ct	2-△△Ct
Flower Bud	24.4702	32.3949	7.92478		-0.235105	1.17699		Flower Bud	24.4423	33.0345	8.59223		-0.0414747	1.02917		Flower Bud	25.5812	32.4107	6.82951		-0.0228804	1.01599
Flower Bud	24.5436	32.771	8.22739		0.0675094	0.954284		Flower Bud	24.4726	33.124	8.65133		0.0176192	0.987862		Flower Bud	25.7541	32.57	6.81597		-0.036427	1.02557
Flower Bud	24.763	33.0905	8.32748	8.15988	0.167596	0.890325		Flower Bud	24.5381	33.1957	8.65756	8.63371	0.0238555	0.983601		Flower Bud	25.7806	32.6923	6.9117	6.85239	0.0593074	0.959725
2D3B	30.3927	27.131	-3.26177		-11.4216	2743.2		4D3B	26.2344	35.1745	8.94008		0.306368	0.808675		6D3B	29.8502	35.4056	5.5554		-1.29699	2.45715
2D3B	30.4024	27.148	-3.25438		-11.4143	2729.19		4D3B	26.2549	35.3234	9.06854		0.434829	0.739781		6D3B	29.9059	35.4849	5.57901		-1.27339	2.41728
2D3B	30.6854	27.3409	-3.3445		-11.5044	2905.12		4D3B	26.5531	35.5068	8.95377		0.320059	0.801037		6D3B	30.1692	35.7858	5.61664		-1.23575	2.35503
2D4B	26.9881	28.1846	1.19649		-6.96339	124.793		4D4B	25.8818	32.8862	7.0043		-1.6294	3.09385		6D4B	26.8939	32.3242	5.43034		-1.42206	2.67967
2D4B	27.2057	28.2939	1.08814		-7.07174	134.526		4D4B	25.948	33.1635	7.21552		-1.41819	2.67249		6D4B	26.9125	32.5535	5.64094		-1.21146	2.31571
2D4B	27.2129	28.5439	1.33095		-6.82893	113.687		4D4B	26.0225	33.5269	7.5044		-1.12931	2.18754		6D4B	27.0341	32.6317	5.59765		-1.25474	2.38624
2D6B	24.2528	25.6614	1.40858		-6.7513	107.731		4D6B	25.6111	32.991	7.37997		-1.25374	2.38459		6D6B	26.8904	27.8128	0.922478		-5.92991	60.9652
2D6B	24.3419	25.6925	1.35064		-6.80924	112.147		4D6B	25.6516	33.1992	7.54753		-1.08617	2.1231		6D6B	26.9028	27.8734	0.970615		-5.88178	58.9646
2D6B	24.3899	25.6978	1.30785		-6.85203	115.523		4D6B	25.7707	33.7533	7.98266		-0.651047	1.57031		6D6B	26.9049	28.0187	1.11374		-5.73866	53.3959
2D7B	23.4063	28.069	4.66276		-3.49712	11.2912		4D7B	24.4606	28.0794	3.6188		-5.01491	32.3324		6D7B	30.1493	31.5477	1.3984		-5.45399	43.8343
2D7B	23.6217	28.3818	4.76009		-3.39979	10.5545		4D7B	24.5036	28.1549	3.65128		-4.98243	31.6126		6D7B	30.2018	31.5684	1.36658		-5.48581	44.812
2D7B	23.6681	28.4197	4.75155		-3.40833	10.6172		4D7B	24.5417	28.2501	3.70844		-4.92527	30.3846		6D7B	30.4278	31.7705	1.34268		-5.50971	45.5604
Sample name	ACTIN Ct	GSTF6 Ct	△Ct	Average △Ct	△△Ct	2-△△Ct		Sample name	ACTIN Ct	GSTF6 Ct	△Ct	Average △Ct	△△Ct	2-△△Ct		Sample name	ACTIN Ct	GSTF6 Ct	△Ct	Average △Ct	△△Ct	2-△△Ct
Flower Bud	24.4702	25.921	1.45084		0.037472	0.974361		Flower Bud	24.4423	26.2141	1.77186		-0.0158379	1.01104		Flower Bud	25.5812	26.3555	0.774336		0.0640068	0.956604
Flower Bud	24.5436	26.0014	1.45778		0.0444094	0.969687		Flower Bud	24.4726	26.2836	1.81092		0.0232256	0.98403		Flower Bud	25.7541	26.4323	0.678286		-0.0320428	1.02246
Flower Bud	24.763	26.0945	1.33149	1.41337	-0.0818814	1.0584		Flower Bud	24.5381	26.3184	1.78031	1.7877	-0.00738763	1.00513		Flower Bud	25.7806	26.4589	0.678365	0.710329	-0.0319639	1.0224
2D3B	30.3927	26.196	-4.19673		-5.6101	48.8436		4D3B	26.2344	26.9786	0.744196		-1.0435	2.06123		6D3B	29.8502	28.4466	-1.40363		-2.11396	4.32877
2D3B	30.4024	26.4087	-3.99366		-5.40703	42.4304		4D3B	26.2549	26.9803	0.725445		-1.06225	2.08819		6D3B	29.9059	28.5842	-1.32162		-2.03195	4.08956
2D3B	30.6854	26.4653	-4.22004		-5.63341	49.6393		4D3B	26.5531	27.2062	0.65312		-1.13458	2.19554		6D3B	30.1692	28.6012	-1.56803		-2.27836	4.85127
2D4B	26.9881	25.9757	-1.01241		-2.42579	5.37322		4D4B	25.8818	26.1726	0.290717		-1.49698	2.82252		6D4B	26.8939	27.2476	0.353661		-0.356668	1.28047
2D4B	27.2057	26.1826	-1.02316		-2.43653	5.41339		4D4B	25.948	26.3889	0.440886		-1.34681	2.54349		6D4B	26.9125	27.4577	0.545157		-0.165172	1.1213
2D4B	27.2129	26.2101	-1.00279		-2.41616	5.33748		4D4B	26.0225	26.5433	0.520795		-1.2669	2.40644		6D4B	27.0341	27.4905	0.456385		-0.253944	1.19246
2D6B	24.2528	26.2395	1.98673		0.573361	0.672049		4D6B	25.6111	25.6746	0.0635083		-1.72419	3.30395		6D6B	26.8904	27.1667	0.276344		-0.433985	1.35096
2D6B	24.3419	26.4657	2.1238		0.710424	0.611141		4D6B	25.6516	25.7718	0.120199		-1.6675	3.17664		6D6B	26.9028	27.3629	0.460082		-0.250247	1.18941
2D6B	24.3899	26.5786	2.18864		0.775271	0.584279		4D6B	25.7707	25.9112	0.140532		-1.64717	3.13218		6D6B	26.9049	27.5145	0.609518		-0.100811	1.07238
2D7B	23.4063	25.5394	2.13307		0.719702	0.607223		4D7B	24.4606	26.1927	1.73201		-0.0556877	1.03935		6D7B	30.1493	28.6372	-1.51212		-2.22245	4.66685
2D7B	23.6217	25.5456	1.92385		0.510481	0.701988		4D7B	24.5036	26.1938	1.69026		-0.0974431	1.06988		6D7B	30.2018	28.679	-1.52281		-2.23314	4.70156
2D7B	23.6681	25.6307	1.96252		0.549149	0.683423		4D7B	24.5417	26.2894	1.74775		-0.0399501	1.02808		6D7B	30.4278	28.6973	-1.73051		-2.44084	5.42958
Sample name	ACTIN Ct	GSTT1 Ct	△Ct	Average △Ct	△△Ct	2-△△Ct		Sample name	ACTIN Ct	GSTT1 Ct	△Ct	Average △Ct	△△Ct	2-△△Ct		Sample name	ACTIN Ct	GSTT1 Ct	△Ct	Average △Ct	△△Ct	2-△△Ct
Flower Bud	24.4702	29.989	5.51884		-0.0179929	1.01255		Flower Bud	24.4423	30.1271	5.68479		-0.212776	1.15892		Flower Bud	25.5812	30.4615	4.88031		-0.0551687	1.03898
Flower Bud	24.5436	30.1143	5.57071		0.0338738	0.976794		Flower Bud	24.4726	30.4689	5.99626		0.0986932	0.933879		Flower Bud	25.7541	30.655	4.90091		-0.0345753	1.02426
Flower Bud	24.763	30.2839	5.52095	5.53684	-0.0158809	1.01107		Flower Bud	24.5381	30.5497	6.01165	5.89757	0.114082	0.92397		Flower Bud	25.7806	30.8058	5.02523	4.93548	0.089744	0.939689
2D3B	30.3927	28.8894	-1.50329		-7.04012	131.61		4D3B	26.2344	29.3992	3.16481		-2.73276	6.64728		6D3B	29.8502	31.7357	1.88551		-3.04997	8.28194
2D3B	30.4024	28.9326	-1.46977		-7.0066	128.587		4D3B	26.2549	29.5394	3.28456		-2.61301	6.11779		6D3B	29.9059	31.9647	2.05889		-2.87659	7.34413
2D3B	30.6854	28.9537	-1.73171		-7.26854	154.188		4D3B	26.5531	29.7333	3.18023		-2.71734	6.57657		6D3B	30.1692	32.0288	1.85964		-3.07584	8.43182
2D4B	26.9881	27.8267	0.838533		-4.6983	25.9615		4D4B	25.8818	29.8406	3.95878		-1.93879	3.83385		6D4B	26.8939	28.8885	1.99461		-2.94087	7.67877
2D4B	27.2057	27.9621	0.75639		-4.78045	27.4826		4D4B	25.948	30.2033	4.25537		-1.6422	3.12141		6D4B	26.9125	29.0254	2.11283		-2.82266	7.07464
2D4B	27.2129	28.3222	1.10931		-4.42753	21.5188		4D4B	26.0225	30.2445	4.222		-1.67557	3.19446		6D4B	27.0341	29.1618	2.12773		-2.80775	7.00193
2D6B	24.2528	29.3985	5.14568		-0.391154	1.31144		4D6B	25.6111	32.034	6.42294		0.525373	0.694779		6D6B	26.8904	32.1704	5.28008		0.344599	0.787527
2D6B	24.3419	29.5086	5.1667		-0.370137	1.29248		4D6B	25.6516	32.153	6.50133		0.603756	0.658039		6D6B	26.9028	32.2096	5.30679		0.371303	0.773084
2D6B	24.3899	29.6836	5.29371		-0.243129	1.18356		4D6B	25.7707	32.3817	6.61106		0.713491	0.609843		6D6B	26.9049	32.2929	5.38797		0.452483	0.730784
2D7B	23.4063	25.12	1.71368		-3.82316	14.1542		4D7B	24.4606	27.6977	3.23706		-2.66051	6.32256		6D7B	30.1493	31.564	1.41467		-3.52081	11.4781
2D7B	23.6217	25.1748	1.55306		-3.98377	15.8211		4D7B	24.5036	28.0385	3.53486		-2.36271	5.14335		6D7B	30.2018	31.8228	1.62105		-3.31443	9.94818
2D7B	23.6681	25.2029	1.53473		-4.00211	16.0234		4D7B	24.5417	28.042	3.50032		-2.39725	5.26798		6D7B	30.4278	32.1817	1.75391		-3.18158	9.07299
Sample name	ACTIN Ct	TCHQD1 Ct	△Ct	Average △Ct	△△Ct	2-△△Ct		Sample name	ACTIN Ct	TCHQD1 Ct	△Ct	Average △Ct	△△Ct	2-△△Ct		Sample name	ACTIN Ct	TCHQD1 Ct	△Ct	Average △Ct	△△Ct	2-△△Ct
Flower Bud	24.4702	26.4813	2.01112		-0.00282366	1.00196		Flower Bud	24.4423	26.8756	2.43337		-0.0537262	1.03794		Flower Bud	25.5812	27.4864	1.90529		0.0517455	0.964768
Flower Bud	24.5436	26.6581	2.11453		0.100579	0.932658		Flower Bud	24.4726	27.0076	2.53498		0.0478884	0.967351		Flower Bud	25.7541	27.5273	1.77322		-0.0803289	1.05726
Flower Bud	24.763	26.6792	1.91619	2.01395	-0.0977555	1.07011		Flower Bud	24.5381	27.031	2.49293	2.48709	0.00583788	0.995962		Flower Bud	25.7806	27.6627	1.88213	1.85354	0.0285834	0.980383
2D3B	30.3927	26.8107	-3.58203		-5.59597	48.3678		4D3B	26.2344	27.3328	1.0984		-1.3887	2.61842		6D3B	29.8502	30.3891	0.538885		-1.31466	2.48744
2D3B	30.4024	27.0668	-3.33562		-5.34957	40.7738		4D3B	26.2549	27.732	1.4771		-1.00999	2.0139		6D3B	29.9059	30.4233	0.517466		-1.33608	2.52464
2D3B	30.6854	27.0896	-3.59579		-5.60974	48.8315		4D3B	26.5531	27.8161	1.26301		-1.22408	2.33607		6D3B	30.1692	30.8805	0.711347		-1.1422	2.20717
2D4B	26.9881	26.2677	-0.720468		-2.73442	6.65489		4D4B	25.8818	27.0794	1.19754		-1.28956	2.44453		6D4B	26.8939	28.3767	1.4828		-0.370745	1.29302
2D4B	27.2057	26.4155	-0.790179		-2.80413	6.98435		4D4B	25.948	27.144	1.19601		-1.29109	2.44712		6D4B	26.9125	28.6914	1.77886		-0.0746844	1.05313
2D4B	27.2129	26.5666	-0.646342		-2.66029	6.3216		4D4B	26.0225	27.3004	1.27786		-1.20923	2.31214		6D4B	27.0341	28.7711	1.73706		-0.116482	1.08409
2D6B	24.2528	25.6822	1.42944		-0.58451	1.49953		4D6B	25.6111	27.1401	1.529		-0.958094	1.94274		6D6B	26.8904	28.5996	1.7092		-0.144347	1.10523
2D6B	24.3419	25.8914	1.54948		-0.464469	1.37981		4D6B	25.6516	27.359	1.70739		-0.779701	1.71678		6D6B	26.9028	28.673	1.77017		-0.0833701	1.05949
2D6B	24.3899	25.9129	1.52302		-0.490928	1.40535		4D6B	25.7707	27.421	1.65032		-0.836768	1.78604		6D6B	26.9049	29.0144	2.10941		0.255866	0.837484
2D7B	23.4063	25.4885	2.08222		0.0682736	0.953779		4D7B	24.4606	26.3288	1.86818		-0.618908	1.53571		6D7B	30.1493	29.8681	-0.281236		-2.13478	4.3917
2D7B	23.6217	25.5724	1.95064		-0.0633107	1.04486		4D7B	24.5036	26.411	1.90743		-0.579659	1.4945		6D7B	30.2018	30.1051	-0.0966431		-1.95019	3.86425
2D7B	23.6681	26.0001	2.33192		0.317975	0.802195		4D7B	24.5417	26.5401	1.99843		-0.488662	1.40314		6D7B	30.4278	30.2342	-0.193616		-2.04716	4.13292
Sample name	ACTIN Ct	GSTZ1 Ct	△Ct	Average △Ct	△△Ct	2-△△Ct		Sample name	ACTIN Ct	GSTZ1 Ct	△Ct	Average △Ct	△△Ct	2-△△Ct		Sample name	ACTIN Ct	GSTZ1 Ct	△Ct	Average △Ct	△△Ct	2-△△Ct
Flower Bud	24.4702	30.2339	5.76374		0.0313396	0.978511		Flower Bud	24.4423	30.5532	6.11096		-0.165178	1.1213		Flower Bud	25.5812	31.3028	5.72163		0.0747673	0.949495
Flower Bud	24.5436	30.3267	5.78308		0.0506775	0.965483		Flower Bud	24.4726	30.8099	6.33728		0.0611421	0.958505		Flower Bud	25.7541	31.3618	5.60777		-0.0390888	1.02746
Flower Bud	24.763	30.4134	5.65038	5.7324	-0.0820172	1.0585		Flower Bud	24.5381	30.9183	6.38018	6.27614	0.104036	0.930426		Flower Bud	25.7806	31.3918	5.61118	5.64686	-0.0356785	1.02504
2D3B	30.3927	31.3155	0.922768		-4.80963	28.0443		4D3B	26.2344	32.7453	6.51087		0.234731	0.849844		6D3B	29.8502	35.1903	5.34003		-0.306829	1.23699
2D3B	30.4024	31.7047	1.30226		-4.43014	21.5578		4D3B	26.2549	32.782	6.52708		0.250941	0.840348		6D3B	29.9059	35.6664	5.7605		0.113636	0.924256
2D3B	30.6854	32.1977	1.51233		-4.22007	18.6367		4D3B	26.5531	32.8511	6.29803		0.0218865	0.984944		6D3B	30.1692	35.869	5.69981		0.0529439	0.963967
2D4B	26.9881	30.1406	3.15249		-2.57991	5.97903		4D4B	25.8818	31.4754	5.5936		-0.682546	1.60497		6D4B	26.8939	32.7393	5.84537		0.198505	0.871453
2D4B	27.2057	30.2609	3.05518		-2.67722	6.39624		4D4B	25.948	31.7559	5.80795		-0.468187	1.38337		6D4B	26.9125	32.7653	5.8528		0.205942	0.866973
2D4B	27.2129	30.4507	3.23779		-2.49461	5.63575		4D4B	26.0225	32.0999	6.07732		-0.198825	1.14776		6D4B	27.0341	33.2635	6.22946		0.582593	0.667762
2D6B	24.2528	29.167	4.91417		-0.818234	1.76325		4D6B	25.6111	31.0117	5.40059		-0.87555	1.83471		6D6B	26.8904	33.0404	6.15008		0.503215	0.705533
2D6B	24.3419	29.3646	5.02276		-0.709646	1.6354		4D6B	25.6516	31.3565	5.70485		-0.571292	1.48585		6D6B	26.9028	33.0991	6.19625		0.549385	0.683311
2D6B	24.3899	29.4341	5.04417		-0.688227	1.6113		4D6B	25.7707	31.5963	5.82558		-0.45056	1.36657		6D6B	26.9049	33.3782	6.47325		0.826387	0.56394
2D7B	23.4063	28.6549	5.2486		-0.483806	1.39843		4D7B	24.4606	31.1512	6.69052		0.414376	0.750344		6D7B	30.1493	35.4091	5.25972		-0.387139	1.3078
2D7B	23.6217	29.2607	5.63896		-0.0934444	1.06691		4D7B	24.5036	31.1562	6.65258		0.376435	0.770339		6D7B	30.2018	35.6407	5.43895		-0.207915	1.15502
2D7B	23.6681	29.4749	5.80675		0.0743505	0.94977		4D7B	24.5417	31.2663	6.72463		0.448493	0.732808		6D7B	30.4278	37.1746	6.74677		1.09991	0.466545
Sample name	ACTIN Ct	GSTZ2 Ct	△Ct	Average △Ct	△△Ct	2-△△Ct		Sample name	ACTIN Ct	GSTZ2 Ct	△Ct	Average △Ct	△△Ct	2-△△Ct		Sample name	ACTIN Ct	GSTZ2 Ct	△Ct	Average △Ct	△△Ct	2-△△Ct
Flower Bud	24.4702	25.7451	1.27499		0.00657999	0.995449		Flower Bud	24.4423	26.1833	1.74108		-0.0460509	1.03243		Flower Bud	25.5812	26.6791	1.09799		-0.0261087	1.01826
Flower Bud	24.5436	25.7826	1.23896		-0.0294535	1.02063		Flower Bud	24.4726	26.2193	1.74663		-0.0404964	1.02847		Flower Bud	25.7541	26.8385	1.0844		-0.0396975	1.0279
Flower Bud	24.763	26.0543	1.29129	1.26841	0.0228735	0.98427		Flower Bud	24.5381	26.4118	1.87368	1.78713	0.0865473	0.941774		Flower Bud	25.7806	26.9705	1.18991	1.1241	0.0658062	0.955411
2D3B	30.3927	26.4331	-3.95963		-5.22805	37.48		4D3B	26.2344	28.0993	1.8649		0.0777684	0.947522		6D3B	29.8502	30.9422	1.09196		-0.0321375	1.02253
2D3B	30.4024	26.5639	-3.83847		-5.10688	34.4608		4D3B	26.2549	28.3532	2.09828		0.311153	0.805997		6D3B	29.9059	31.0387	1.13281		0.00871172	0.99398
2D3B	30.6854	26.6661	-4.01928		-5.28769	39.062		4D3B	26.5531	28.5172	1.96411		0.17698	0.884553		6D3B	30.1692	31.5265	1.3573		0.233204	0.850743
2D4B	26.9881	25.5121	-1.476		-2.74441	6.70117		4D4B	25.8818	26.5445	0.662685		-1.12444	2.18017		6D4B	26.8939	27.9462	1.05232		-0.0717753	1.05101
2D4B	27.2057	25.8401	-1.36561		-2.63403	6.20756		4D4B	25.948	26.5634	0.615396		-1.17173	2.25282		6D4B	26.9125	28.0279	1.11534		-0.00875926	1.00609
2D4B	27.2129	25.8525	-1.36046		-2.62887	6.18543		4D4B	26.0225	26.7572	0.734666		-1.05246	2.07407		6D4B	27.0341	28.0662	1.03213		-0.0919686	1.06582
2D6B	24.2528	24.7583	0.505533		-0.762881	1.69688		4D6B	25.6111	26.7049	1.09383		-0.693297	1.61697		6D6B	26.8904	27.9818	1.09143		-0.0326688	1.0229
2D6B	24.3419	25.0227	0.680796		-0.587619	1.50276		4D6B	25.6516	27.0998	1.44817		-0.338957	1.26484		6D6B	26.9028	28.0526	1.14982		0.0257241	0.982327
2D6B	24.3899	25.0598	0.669878		-0.598537	1.51418		4D6B	25.7707	27.2921	1.52144		-0.265693	1.20221		6D6B	26.9049	28.4443	1.5394		0.415296	0.749865
2D7B	23.4063	24.8025	1.39618		0.127766	0.915248		4D7B	24.4606	26.358	1.89736		0.110228	0.926442		6D7B	30.1493	30.2136	0.064247		-1.05985	2.08472
2D7B	23.6217	24.8715	1.24974		-0.0186738	1.01303		4D7B	24.5036	26.4584	1.9548		0.167669	0.89028		6D7B	30.2018	30.4678	0.266015		-0.858085	1.81263
2D7B	23.6681	25.1217	1.45356		0.185144	0.879562		4D7B	24.5417	26.7543	2.21258		0.425453	0.744605		6D7B	30.4278	30.7818	0.35402		-0.770079	1.70536
Sample name	ACTIN Ct	GSTL1 Ct	△Ct	Average △Ct	△△Ct	2-△△Ct		Sample name	ACTIN Ct	GSTL1 Ct	△Ct	Average △Ct	△△Ct	2-△△Ct		Sample name	ACTIN Ct	GSTL1 Ct	△Ct	Average △Ct	△△Ct	2-△△Ct
Flower Bud	24.4702	26.7512	2.28103		-0.0940932	1.06739		Flower Bud	24.4423	26.8083	2.36602		-0.0736343	1.05236		Flower Bud	25.5812	27.2521	1.67091		0.0467292	0.968129
Flower Bud	24.5436	27.0417	2.49807		0.122944	0.918312		Flower Bud	24.4726	26.9435	2.47083		0.031172	0.978625		Flower Bud	25.7541	27.3465	1.59244		-0.0317416	1.02225
Flower Bud	24.763	27.1093	2.34627	2.37512	-0.0288513	1.0202		Flower Bud	24.5381	27.0202	2.48212	2.43965	0.0424622	0.970996		Flower Bud	25.7806	27.3898	1.60919	1.62418	-0.0149876	1.01044
2D3B	30.3927	26.3986	-3.99415		-6.36927	82.6688		4D3B	26.2344	27.909	1.67455		-0.765102	1.69949		6D3B	29.8502	30.3331	0.48288		-1.1413	2.2058
2D3B	30.4024	26.6031	-3.7993		-6.17442	72.2246		4D3B	26.2549	27.9966	1.74168		-0.69797	1.62222		6D3B	29.9059	30.4652	0.559355		-1.06482	2.09191
2D3B	30.6854	26.7449	-3.94053		-6.31565	79.6526		4D3B	26.5531	28.0504	1.49729		-0.942367	1.92168		6D3B	30.1692	30.6004	0.431183		-1.193	2.28627
2D4B	26.9881	26.3205	-0.667655		-3.04278	8.24076		4D4B	25.8818	27.3015	1.41966		-1.01999	2.02791		6D4B	26.8939	28.2632	1.36926		-0.254923	1.19327
2D4B	27.2057	26.4977	-0.707982		-3.0831	8.47435		4D4B	25.948	27.3504	1.40245		-1.0372	2.05224		6D4B	26.9125	28.2814	1.36889		-0.255293	1.19358
2D4B	27.2129	26.5028	-0.710146		-3.08527	8.48708		4D4B	26.0225	27.4853	1.46279		-0.976862	1.96818		6D4B	27.0341	28.4773	1.44318		-0.180996	1.13367
2D6B	24.2528	25.6279	1.37513		-0.999988	1.99998		4D6B	25.6111	27.504	1.89294		-0.54671	1.46075		6D6B	26.8904	28.0359	1.14555		-0.478631	1.39342
2D6B	24.3419	25.6563	1.31442		-1.06071	2.08595		4D6B	25.6516	27.5989	1.94723		-0.492424	1.40681		6D6B	26.9028	28.0662	1.1634		-0.460776	1.37628
2D6B	24.3899	25.8479	1.45797		-0.917152	1.88838		4D6B	25.7707	27.6419	1.87126		-0.568395	1.48287		6D6B	26.9049	28.219	1.31401		-0.31017	1.23985
2D7B	23.4063	25.4657	2.05939		-0.315728	1.24464		4D7B	24.4606	26.5481	2.08749		-0.352168	1.27648		6D7B	30.1493	29.2655	-0.883802		-2.50798	5.68823
2D7B	23.6217	25.5805	1.95873		-0.41639	1.33458		4D7B	24.5036	26.5723	2.06867		-0.370981	1.29323		6D7B	30.2018	29.3918	-0.809929		-2.43411	5.4043
2D7B	23.6681	25.6941	2.026		-0.349118	1.27378		4D7B	24.5417	26.6397	2.09798		-0.341674	1.26723		6D7B	30.4278	29.6244	-0.803388		-2.42757	5.37985
Sample name	ACTIN Ct	GSTL7 Ct	△Ct	Average △Ct	△△Ct	2-△△Ct		Sample name	ACTIN Ct	GSTL7 Ct	△Ct	Average △Ct	△△Ct	2-△△Ct		Sample name	ACTIN Ct	GSTL7 Ct	△Ct	Average △Ct	△△Ct	2-△△Ct
Flower Bud	24.4702	27.0583	2.58816		-0.13084	1.09493		Flower Bud	24.4423	27.1435	2.70121		-0.0572346	1.04047		Flower Bud	25.5812	27.3993	1.81812		0.00109738	0.99924
Flower Bud	24.5436	27.2978	2.75424		0.0352446	0.975866		Flower Bud	24.4726	27.2033	2.73068		-0.02777	1.01944		Flower Bud	25.7541	27.4483	1.6942		-0.122823	1.08886
Flower Bud	24.763	27.5776	2.81459	2.719	0.095595	0.935886		Flower Bud	24.5381	27.3815	2.84345	2.75845	0.0850046	0.942782		Flower Bud	25.7806	27.7193	1.93875	1.81702	0.121726	0.919087
2D3B	30.3927	27.2752	-3.11751		-5.83651	57.1431		4D3B	26.2344	27.9445	1.71008		-1.04837	2.06819		6D3B	29.8502	29.8794	0.0292099		-1.78781	3.45291
2D3B	30.4024	27.4163	-2.98607		-5.70506	52.167		4D3B	26.2549	27.9851	1.73026		-1.02819	2.03946		6D3B	29.9059	30.207	0.301196		-1.51583	2.85962
2D3B	30.6854	27.4376	-3.24778		-5.96677	62.5429		4D3B	26.5531	28.0515	1.4984		-1.26004	2.39503		6D3B	30.1692	30.2573	0.0880776		-1.72894	3.31485
2D4B	26.9881	26.0043	-0.983837		-3.70284	13.0216		4D4B	25.8818	27.0776	1.19575		-1.5627	2.95406		6D4B	26.8939	28.2195	1.32555		-0.491473	1.40588
2D4B	27.2057	26.259	-0.94676		-3.66576	12.6912		4D4B	25.948	27.1056	1.15764		-1.60081	3.03313		6D4B	26.9125	28.2502	1.33762		-0.479399	1.39416
2D4B	27.2129	26.5182	-0.694715		-3.41371	10.6569		4D4B	26.0225	27.1123	1.08972		-1.66873	3.17935		6D4B	27.0341	28.3115	1.2774		-0.539619	1.45359
2D6B	24.2528	25.294	1.04123		-1.67777	3.19933		4D6B	25.6111	27.1938	1.58275		-1.17569	2.25902		6D6B	26.8904	28.2353	1.34492		-0.472098	1.38712
2D6B	24.3419	25.421	1.07911		-1.63989	3.11642		4D6B	25.6516	27.242	1.59038		-1.16807	2.2471		6D6B	26.9028	28.2909	1.38803		-0.428989	1.34629
2D6B	24.3899	25.5369	1.14698		-1.57202	2.9732		4D6B	25.7707	27.3995	1.62877		-1.12968	2.1881		6D6B	26.9049	28.6012	1.69626		-0.12076	1.08731
2D7B	23.4063	25.3322	1.92595		-0.793046	1.73273		4D7B	24.4606	26.2787	1.81807		-0.940374	1.91903		6D7B	30.1493	29.6681	-0.481245		-2.29827	4.91867
2D7B	23.6217	25.6617	2.03991		-0.679093	1.60113		4D7B	24.5036	26.374	1.87037		-0.888076	1.85071		6D7B	30.2018	29.8423	-0.359479		-2.1765	4.52056
2D7B	23.6681	25.7638	2.09567		-0.623324	1.54042		4D7B	24.5417	26.4002	1.85848		-0.899973	1.86603		6D7B	30.4278	29.908	-0.51982		-2.33684	5.05196
Sample name	ACTIN Ct	DHAR1 Ct	△Ct	Average △Ct	△△Ct	2-△△Ct		Sample name	ACTIN Ct	DHAR1 Ct	△Ct	Average △Ct	△△Ct	2-△△Ct		Sample name	ACTIN Ct	DHAR1 Ct	△Ct	Average △Ct	△△Ct	2-△△Ct
Flower Bud	24.4702	22.8119	-1.65827		0.0325304	0.977704		Flower Bud	24.4423	22.6904	-1.75187		-0.0472611	1.0333		Flower Bud	25.5812	22.6916	-2.88956		0.0177147	0.987796
Flower Bud	24.5436	22.9442	-1.59942		0.091375	0.938628		Flower Bud	24.4726	22.8201	-1.65258		0.0520261	0.964581		Flower Bud	25.7541	22.8442	-2.90986		-0.00258883	1.0018
Flower Bud	24.763	22.9483	-1.8147	-1.6908	-0.123905	1.08968		Flower Bud	24.5381	22.8287	-1.70938	-1.70461	-0.00476501	1.00331		Flower Bud	25.7806	22.8582	-2.9224	-2.90727	-0.0151259	1.01054
2D3B	30.3927	22.2582	-8.1345		-6.4437	87.0456		4D3B	26.2344	24.2637	-1.97069		-0.266075	1.20253		6D3B	29.8502	26.243	-3.6072		-0.699931	1.62443
2D3B	30.4024	22.4604	-7.942		-6.2512	76.1725		4D3B	26.2549	24.3259	-1.92895		-0.224336	1.16824		6D3B	29.9059	26.436	-3.46989		-0.562615	1.47694
2D3B	30.6854	22.8333	-7.85204		-6.16124	71.5679		4D3B	26.5531	24.7198	-1.8333		-0.128692	1.0933		6D3B	30.1692	26.7629	-3.40626		-0.498992	1.41323
2D4B	26.9881	22.4551	-4.53302		-2.84222	7.17124		4D4B	25.8818	22.9114	-2.97046		-1.26585	2.4047		6D4B	26.8939	23.8644	-3.0295		-0.122224	1.08841
2D4B	27.2057	22.6864	-4.51936		-2.82856	7.10365		4D4B	25.948	22.9868	-2.96116		-1.25655	2.38924		6D4B	26.9125	23.8831	-3.02948		-0.122212	1.0884
2D4B	27.2129	22.8185	-4.39443		-2.70363	6.5144		4D4B	26.0225	23.2003	-2.82223		-1.11762	2.16988		6D4B	27.0341	24.0714	-2.96266		-0.0553892	1.03914
2D6B	24.2528	21.8119	-2.44087		-0.750073	1.68188		4D6B	25.6111	23.4235	-2.18757		-0.48296	1.39761		6D6B	26.8904	23.8295	-3.06083		-0.153562	1.11231
2D6B	24.3419	21.9313	-2.41062		-0.71982	1.64698		4D6B	25.6516	23.4396	-2.21205		-0.50744	1.42153		6D6B	26.9028	23.8998	-3.00304		-0.0957738	1.06864
2D6B	24.3899	22.0717	-2.3182		-0.627401	1.54478		4D6B	25.7707	23.5318	-2.23892		-0.534306	1.44825		6D6B	26.9049	24.1049	-2.80003		0.107238	0.928364
2D7B	23.4063	22.2026	-1.20373		0.487066	0.713475		4D7B	24.4606	22.7631	-1.69753		0.00707747	0.995106		6D7B	30.1493	25.3915	-4.75786		-1.85058	3.60646
2D7B	23.6217	22.4243	-1.19743		0.493371	0.710363		4D7B	24.5036	22.7876	-1.71598		-0.0113662	1.00791		6D7B	30.2018	25.6117	-4.59004		-1.68277	3.21044
2D7B	23.6681	22.6143	-1.05383		0.636963	0.643065		4D7B	24.5417	22.8882	-1.65351		0.0511051	0.965197		6D7B	30.4278	25.9078	-4.52003		-1.61276	3.05836
Sample name	ACTIN Ct	DHAR3 Ct	△Ct	Average △Ct	△△Ct	2-△△Ct		Sample name	ACTIN Ct	DHAR3 Ct	△Ct	Average △Ct	△△Ct	2-△△Ct		Sample name	ACTIN Ct	DHAR3 Ct	△Ct	Average △Ct	△△Ct	2-△△Ct
Flower Bud	24.4702	31.021	6.55084		-0.036526	1.02564		Flower Bud	24.4423	28.9523	4.51008		-0.152206	1.11127		Flower Bud	25.5812	29.0091	3.42791		0.0904332	0.939241
Flower Bud	24.5436	31.187	6.6434		0.0560309	0.961907		Flower Bud	24.4726	29.2099	4.73725		0.0749733	0.94936		Flower Bud	25.7541	29.0118	3.25772		-0.0797569	1.05684
Flower Bud	24.763	31.3308	6.56786	6.58737	-0.0195049	1.01361		Flower Bud	24.5381	29.2776	4.73951	4.66228	0.0772332	0.947874		Flower Bud	25.7806	29.1074	3.3268	3.33748	-0.0106762	1.00743
2D3B	30.3927	34.2219	3.82923		-2.75813	6.76521		4D3B	26.2344	30.7479	4.51351		-0.148775	1.10863		6D3B	29.8502	33.1185	3.26826		-0.0692173	1.04915
2D3B	30.4024	34.7094	4.30699		-2.28038	4.85805		4D3B	26.2549	30.8794	4.62454		-0.0377445	1.02651		6D3B	29.9059	33.4243	3.51846		0.18098	0.882103
2D3B	30.6854	34.8959	4.21048		-2.37689	5.19414		4D3B	26.5531	31.058	4.50491		-0.157374	1.11526		6D3B	30.1692	34.011	3.84178		0.504309	0.704998
2D4B	26.9881	31.7874	4.79928		-1.78808	3.45356		4D4B	25.8818	28.5384	2.65657		-2.00571	4.01586		6D4B	26.8939	28.6832	1.78932		-1.54815	2.92443
2D4B	27.2057	31.9729	4.76722		-1.82015	3.53118		4D4B	25.948	28.7929	2.84494		-1.81734	3.52431		6D4B	26.9125	29.0306	2.11806		-1.21942	2.32853
2D4B	27.2129	32.2565	5.04359		-1.54378	2.91557		4D4B	26.0225	29.1077	3.08519		-1.5771	2.98369		6D4B	27.0341	29.0791	2.04502		-1.29246	2.44945
2D6B	24.2528	29.9382	5.68537		-0.901999	1.86865		4D6B	25.6111	29.0754	3.46432		-1.19796	2.29415		6D6B	26.8904	28.9554	2.06509		-1.27239	2.41561
2D6B	24.3419	30.0048	5.66292		-0.924441	1.89795		4D6B	25.6516	29.1614	3.50978		-1.1525	2.22299		6D6B	26.9028	29.1867	2.28392		-1.05356	2.07564
2D6B	24.3899	30.0051	5.61523		-0.972139	1.96175		4D6B	25.7707	29.5099	3.73921		-0.923069	1.89614		6D6B	26.9049	29.435	2.53001		-0.807464	1.75013
2D7B	23.4063	30.2652	6.85892		0.271559	0.828424		4D7B	24.4606	27.6748	3.21418		-1.4481	2.72849		6D7B	30.1493	30.4896	0.340278		-2.9972	7.98448
2D7B	23.6217	30.3068	6.68508		0.0977142	0.934512		4D7B	24.5036	27.7321	3.22854		-1.43374	2.70146		6D7B	30.2018	30.6332	0.43138		-2.9061	7.49587
2D7B	23.6681	30.4882	6.82003		0.232665	0.851061		4D7B	24.5417	27.7844	3.24273		-1.41955	2.67502		6D7B	30.4278	30.7178	0.290007		-3.04747	8.2676
Sample name	ACTIN Ct	GSTU1 Ct	△Ct	Average △Ct	△△Ct	2-△△Ct		Sample name	ACTIN Ct	GSTU1 Ct	△Ct	Average △Ct	△△Ct	2-△△Ct		Sample name	ACTIN Ct	GSTU1 Ct	△Ct	Average △Ct	△△Ct	2-△△Ct
Flower Bud	24.4702	35.2541	10.7839		-1.01592	2.02219		Flower Bud	24.4423	32.2524	7.81013		-0.0500747	1.03532		Flower Bud	25.5812	32.5651	6.98394		-0.0736029	1.05234
Flower Bud	24.5436	36.1252	11.5816		-0.218226	1.1633		Flower Bud	24.4726	32.326	7.85334		-0.00686245	1.00477		Flower Bud	25.7541	32.7729	7.01884		-0.0387005	1.02719
Flower Bud	24.763	37.797	13.034	11.7998	1.23414	0.425095		Flower Bud	24.5381	32.4552	7.91714	7.8602	0.0569372	0.961303		Flower Bud	25.7806	32.9504	7.16984	7.05754	0.112303	0.92511
2D3B	30.3927	33.0432	2.6505		-9.14933	567.835		4D3B	26.2344	36.5207	10.2863		2.42612	0.186065		6D3B	29.8502	39.9014	10.0512		2.99365	0.125551
2D3B	30.4024	37.4385	7.03613		-4.7637	27.1654		4D3B	26.2549	37.3788	11.1239		3.26375	0.104115		6D3B	29.9059	40.8834	10.9775		3.92001	0.0660634
2D3B	30.6854	41.326	10.6406		-1.1592	2.23334		4D3B	26.5531	37.5164	10.9633		3.1031	0.116379		6D3B	30.1692	41.2114	11.0422		3.98462	0.0631698
2D4B	26.9881	31.3226	4.33449		-7.46534	176.722		4D4B	25.8818	33.2614	7.37953		-0.480674	1.3954		6D4B	26.8939	32.5295	5.63561		-1.42193	2.67943
2D4B	27.2057	37.4658	10.26		-1.53978	2.9075		4D4B	25.948	33.4425	7.49456		-0.365636	1.28845		6D4B	26.9125	32.7202	5.80763		-1.24991	2.37826
2D4B	27.2129	39.525	12.3121		0.512243	0.701132		4D4B	26.0225	33.7214	7.6988		-0.161396	1.11837		6D4B	27.0341	32.9253	5.89122		-1.16632	2.24438
2D6B	24.2528	33.5257	9.27286		-2.52697	5.76358		4D6B	25.6111	33.6753	8.06417		0.203973	0.868157		6D6B	26.8904	34.5586	7.66827		0.610729	0.654866
2D6B	24.3419	38.2365	13.8947		2.09483	0.234096		4D6B	25.6516	33.8403	8.18869		0.328493	0.796368		6D6B	26.9028	34.6704	7.76761		0.710069	0.611291
2D6B	24.3899	44.4586	20.0687		8.26891	0.00324198		4D6B	25.7707	34.2253	8.4546		0.594394	0.662322		6D6B	26.9049	35.2422	8.33728		1.27975	0.411868
2D7B	23.4063	35.6318	12.2256		0.425731	0.744461		4D7B	24.4606	33.7323	9.27169		1.41149	0.375923		6D7B	30.1493	35.7204	5.5711		-1.48644	2.80197
2D7B	23.6217	36.0013	12.3795		0.579677	0.669113		4D7B	24.5036	34.071	9.56744		1.70724	0.306246		6D7B	30.2018	36.7779	6.57608		-0.481455	1.39615
2D7B	23.6681	37.2947	13.6266		1.82676	0.281896		4D7B	24.5417	34.5186	9.97691		2.11671	0.230573		6D7B	30.4278	37.9152	7.48744		0.429906	0.74231
Sample name	ACTIN Ct	GSTU6 Ct	△Ct	Average △Ct	△△Ct	2-△△Ct		Sample name	ACTIN Ct	GSTU6 Ct	△Ct	Average △Ct	△△Ct	2-△△Ct		Sample name	ACTIN Ct	GSTU6 Ct	△Ct	Average △Ct	△△Ct	2-△△Ct
Flower Bud	24.4702	31.0599	6.58972		-1.38643	2.61431		Flower Bud	24.4423	34.7253	10.2831		-0.134074	1.09739		Flower Bud	25.5812	34.0829	8.50172		-0.202495	1.15069
Flower Bud	24.5436	32.5919	8.04833		0.072182	0.951198		Flower Bud	24.4726	34.83	10.3574		-0.0597438	1.04228		Flower Bud	25.7541	34.5182	8.76412		0.0599102	0.959324
Flower Bud	24.763	34.0534	9.2904	7.97615	1.31425	0.402135		Flower Bud	24.5381	35.1491	10.611	10.4171	0.193818	0.874289		Flower Bud	25.7806	34.6274	8.8468	8.70421	0.142585	0.905895
2D3B	30.3927	32.6302	2.23749		-5.73866	53.3961		4D3B	26.2344	44.8096	18.5752		8.15802	0.00350099		6D3B	29.8502	36.1687	6.31843		-2.38578	5.22626
2D3B	30.4024	33.0902	2.68782		-5.28834	39.0794		4D3B	26.2549	44.9937	18.7389		8.32172	0.00312546		6D3B	29.9059	36.2578	6.35194		-2.35228	5.10629
2D3B	30.6854	33.3605	2.67515		-5.301	39.424		4D3B	26.5531	45.0644	18.5113		8.09417	0.00365942		6D3B	30.1692	36.5462	6.37704		-2.32717	5.0182
2D4B	26.9881	32.6393	5.65114		-2.32501	5.01068		4D4B	25.8818	36.4425	10.5606		0.143481	0.905332		6D4B	26.8939	35.6688	8.77485		0.070641	0.952215
2D4B	27.2057	33.3665	6.16078		-1.81537	3.5195		4D4B	25.948	36.8707	10.9227		0.505586	0.704374		6D4B	26.9125	36.3521	9.43958		0.73537	0.600664
2D4B	27.2129	34.1785	6.9656		-1.01055	2.01468		4D4B	26.0225	37.1566	11.134		0.716867	0.608417		6D4B	27.0341	36.4844	9.45034		0.746133	0.5962
2D6B	24.2528	31.6189	7.36608		-0.610071	1.52633		4D6B	25.6111	34.7244	9.11332		-1.30383	2.46883		6D6B	26.8904	37.0407	10.1504		1.44616	0.366998
2D6B	24.3419	32.572	8.2301		0.253948	0.838598		4D6B	25.6516	34.9009	9.24924		-1.1679	2.24685		6D6B	26.9028	37.2683	10.3655		1.66131	0.316152
2D6B	24.3899	32.8939	8.50395		0.527802	0.693611		4D6B	25.7707	35.1671	9.39639		-1.02075	2.02898		6D6B	26.9049	38.1843	11.2794		2.57514	0.167805
2D7B	23.4063	31.615	8.20871		0.232555	0.851126		4D7B	24.4606	30.2568	5.7962		-4.62095	24.6062		6D7B	30.1493	41.8367	11.6873		2.98313	0.12647
2D7B	23.6217	33.1312	9.50941		1.53325	0.345497		4D7B	24.5036	30.4843	5.98068		-4.43647	21.6526		6D7B	30.2018	42.4268	12.225		3.52078	0.0871245
2D7B	23.6681	37.4818	13.8137		5.83753	0.0174876		4D7B	24.5417	30.7874	6.24568		-4.17146	18.0192		6D7B	30.4278	42.9808	12.553		3.8488	0.069406

## Sheet: EF1a_Flower
Sample name	EF1α Ct	GSTF2 Ct	△Ct	Average △Ct	△△Ct	2-△△Ct		Sample name	EF1α Ct	GSTF2 Ct	△Ct	Average △Ct	△△Ct	2-△△Ct		Sample name	EF1α Ct	GSTF2 Ct	△Ct	Average △Ct	△△Ct	2-△△Ct
Flower	24.5338	22.0534	-2.48041		-0.0253355	1.01772		Flower	24.0774	21.9252	-2.15219		-0.0583619	1.04128		Flower	25.0973	22.1491	-2.94821		0.0202382	0.98607
Flower	24.6168	22.1044	-2.51241		-0.0573368	1.04054		Flower	24.1103	21.9878	-2.12256		-0.0287287	1.02011		Flower	25.4373	22.3052	-3.13212		-0.163671	1.12013
Flower	24.6612	22.2888	-2.3724	-2.45507	0.0826723	0.944307		Flower	24.3218	22.3151	-2.00674	-2.09383	0.0870906	0.941419		Flower	25.5681	22.7431	-2.82502	-2.96845	0.143433	0.905362
2D3F	23.9098	20.832	-3.07783		-0.622752	1.53981		4D3F	24.4106	22.208	-2.20263		-0.108799	1.07833		6D3F	27.7965	24.3435	-3.45296		-0.484508	1.39911
2D3F	24.2828	20.8484	-3.43443		-0.979354	1.97158		4D3F	24.4648	22.3425	-2.12226		-0.0284302	1.0199		6D3F	27.8892	24.7467	-3.14259		-0.174134	1.12829
2D3F	24.3637	21.0961	-3.26757		-0.812499	1.75625		4D3F	24.6192	22.465	-2.15424		-0.0604114	1.04276		6D3F	28.2491	24.8179	-3.43115		-0.462698	1.37812
2D4F	26.1025	22.1235	-3.97897		-1.52389	2.87566		4D4F	24.0985	21.5284	-2.57011		-0.47628	1.39115		6D4F	26.6608	23.5034	-3.15743		-0.188981	1.13996
2D4F	26.1392	22.1746	-3.96457		-1.50949	2.8471		4D4F	24.1466	21.5564	-2.59021		-0.496376	1.41067		6D4F	26.6885	23.6778	-3.01061		-0.0421582	1.02965
2D4F	26.5153	22.4096	-4.10571		-1.65063	3.13971		4D4F	24.3779	21.7772	-2.60069		-0.506856	1.42095		6D4F	26.8135	23.7604	-3.05309		-0.0846421	1.06042
2D6F	26.1749	22.1485	-4.02637		-1.5713	2.97172		4D6F	23.2849	21.3056	-1.9794		0.114437	0.923743		6D6F	26.3989	23.7588	-2.64006		0.328389	0.796425
2D6F	26.3496	22.1934	-4.15617		-1.70109	3.25148		4D6F	23.3282	21.3834	-1.94479		0.149044	0.901848		6D6F	26.671	24.0279	-2.64313		0.325325	0.798119
2D6F	26.6485	22.3185	-4.32998		-1.8749	3.66776		4D6F	23.5023	21.647	-1.85525		0.238582	0.847578		6D6F	26.7613	24.0735	-2.68782		0.280628	0.823232
2D7F	25.7097	22.1897	-3.52001		-1.06494	2.09208		4D7F	25.1744	22.7138	-2.46056		-0.366727	1.28942		6D7F	27.0562	23.7695	-3.28666		-0.318207	1.24678
2D7F	25.7133	22.2689	-3.44437		-0.989298	1.98522		4D7F	25.2211	22.7703	-2.45075		-0.35692	1.28069		6D7F	27.3056	24.1399	-3.16564		-0.197192	1.14646
2D7F	25.9417	22.4161	-3.52561		-1.07053	2.10021		4D7F	25.2715	23.1249	-2.14661		-0.0527771	1.03726		6D7F	27.4285	24.2884	-3.1401		-0.171652	1.12635
Sample name	EF1α Ct	GSTF6 Ct	△Ct	Average △Ct	△△Ct	2-△△Ct		Sample name	EF1α Ct	GSTF6 Ct	△Ct	Average △Ct	△△Ct	2-△△Ct		Sample name	EF1α Ct	GSTF6 Ct	△Ct	Average △Ct	△△Ct	2-△△Ct
Flower	24.5338	25.9688	1.43507		-0.118054	1.08527		Flower	24.0774	26.144	2.06661		-0.0793756	1.05656		Flower	25.0973	25.9332	0.835938		0.0127544	0.991198
Flower	24.6168	26.2425	1.62568		0.0725578	0.950951		Flower	24.1103	26.2862	2.17584		0.0298542	0.979519		Flower	25.4373	26.2445	0.807158		-0.0160251	1.01117
Flower	24.6612	26.2599	1.59862	1.55312	0.0454961	0.968957		Flower	24.3218	26.5173	2.19551	2.14599	0.0495214	0.966257		Flower	25.5681	26.3945	0.826454	0.823183	0.00327064	0.997736
2D3F	23.9098	24.7346	0.824802		-0.728319	1.65671		4D3F	24.4106	26.1711	1.76049		-0.385496	1.30631		6D3F	27.7965	28.0699	0.273381		-0.549802	1.46388
2D3F	24.2828	24.8896	0.606764		-0.946357	1.927		4D3F	24.4648	26.1864	1.72158		-0.424403	1.34202		6D3F	27.8892	28.2876	0.398364		-0.424819	1.3424
2D3F	24.3637	25.0454	0.681716		-0.871404	1.82944		4D3F	24.6192	26.2582	1.63897		-0.507014	1.42111		6D3F	28.2491	28.3408	0.091772		-0.731411	1.66026
2D4F	26.1025	25.2266	-0.875921		-2.42904	5.38536		4D4F	24.0985	25.4023	1.3038		-0.842185	1.79276		6D4F	26.6608	28.6168	1.95603		1.13284	0.456016
2D4F	26.1392	25.2442	-0.894984		-2.4481	5.45699		4D4F	24.1466	25.4658	1.31918		-0.826804	1.77375		6D4F	26.6885	28.6637	1.97522		1.15204	0.44999
2D4F	26.5153	25.902	-0.613367		-2.16649	4.48929		4D4F	24.3779	25.7636	1.38571		-0.76028	1.69382		6D4F	26.8135	28.8108	1.99729		1.17411	0.443158
2D6F	26.1749	24.5648	-1.61013		-3.16325	8.95848		4D6F	23.2849	25.2265	1.94157		-0.204415	1.15222		6D6F	26.3989	28.1985	1.79959		0.976403	0.508245
2D6F	26.3496	24.6048	-1.7448		-3.29792	9.83494		4D6F	23.3282	25.3612	2.03299		-0.113001	1.08148		6D6F	26.671	28.4417	1.77073		0.947548	0.518513
2D6F	26.6485	24.8315	-1.81703		-3.37016	10.3399		4D6F	23.5023	25.5151	2.01288		-0.133111	1.09666		6D6F	26.7613	28.6099	1.84864		1.02546	0.491254
2D7F	25.7097	24.7536	-0.956075		-2.5092	5.69303		4D7F	25.1744	26.6105	1.43614		-0.709849	1.63563		6D7F	27.0562	28.2889	1.23277		0.409592	0.752836
2D7F	25.7133	24.8639	-0.849409		-2.40253	5.2873		4D7F	25.2211	26.662	1.44092		-0.705065	1.63022		6D7F	27.3056	28.3772	1.07166		0.248475	0.841786
2D7F	25.9417	24.9732	-0.968451		-2.52157	5.74207		4D7F	25.2715	26.6917	1.42016		-0.725829	1.65385		6D7F	27.4285	28.3823	0.953857		0.130673	0.913405
Sample name	EF1α Ct	GSTT1 Ct	△Ct	Average △Ct	△△Ct	2-△△Ct		Sample name	EF1α Ct	GSTT1 Ct	△Ct	Average △Ct	△△Ct	2-△△Ct		Sample name	EF1α Ct	GSTT1 Ct	△Ct	Average △Ct	△△Ct	2-△△Ct
Flower	24.5338	30.6505	6.11671		-0.196194	1.14567		Flower	24.0774	30.8639	6.78647		-0.168668	1.12402		Flower	25.0973	31.3998	6.30257		0.141521	0.906563
Flower	24.6168	30.9894	6.37256		0.059652	0.959496		Flower	24.1103	31.2489	7.13854		0.1834	0.880625		Flower	25.4373	31.4605	6.02322		-0.137829	1.10025
Flower	24.6612	31.1107	6.44945	6.31291	0.136542	0.909697		Flower	24.3218	31.2622	6.94041	6.95514	-0.0147322	1.01026		Flower	25.5681	31.7254	6.15736	6.16105	-0.00369117	1.00256
2D3F	23.9098	28.9625	5.05268		-1.26022	2.39533		4D3F	24.4106	28.6514	4.2408		-2.71435	6.56296		6D3F	27.7965	32.5724	4.7759		-1.38515	2.61199
2D3F	24.2828	29.3431	5.0603		-1.25261	2.38272		4D3F	24.4648	28.8503	4.38546		-2.56968	5.93679		6D3F	27.8892	32.6158	4.7266		-1.43445	2.70279
2D3F	24.3637	29.3737	5.01002		-1.30289	2.46722		4D3F	24.6192	29.0408	4.42156		-2.53358	5.79008		6D3F	28.2491	32.6581	4.40909		-1.75196	3.36816
2D4F	26.1025	31.7769	5.67439		-0.638521	1.55673		4D4F	24.0985	29.2664	5.16789		-1.78726	3.45158		6D4F	26.6608	31.3542	4.69343		-1.46762	2.76565
2D4F	26.1392	32.5181	6.37895		0.0660426	0.955255		4D4F	24.1466	29.644	5.49737		-1.45777	2.74684		6D4F	26.6885	31.5768	4.88836		-1.27269	2.41612
2D4F	26.5153	32.6611	6.1458		-0.167107	1.1228		4D4F	24.3779	29.7688	5.3909		-1.56425	2.95723		6D4F	26.8135	31.7331	4.91959		-1.24145	2.36437
2D6F	26.1749	31.8451	5.67024		-0.642668	1.56121		4D6F	23.2849	29.1673	5.8824		-1.07274	2.10343		6D6F	26.3989	33.8436	7.44477		1.28372	0.410735
2D6F	26.3496	32.1348	5.78522		-0.527687	1.44162		4D6F	23.3282	29.5486	6.22043		-0.734718	1.66407		6D6F	26.671	34.4136	7.7426		1.58155	0.334122
2D6F	26.6485	32.1431	5.49457		-0.818334	1.76337		4D6F	23.5023	29.6691	6.1669		-0.788248	1.72698		6D6F	26.7613	34.5098	7.7485		1.58745	0.332758
2D7F	25.7097	25.6356	-0.0740715		-6.38698	83.6898		4D7F	25.1744	30.6321	5.45768		-1.49746	2.82345		6D7F	27.0562	32.1876	5.1314		-1.02965	2.04153
2D7F	25.7133	26.0378	0.324464		-5.98844	63.4894		4D7F	25.2211	30.8408	5.61975		-1.3354	2.52345		6D7F	27.3056	32.3152	5.00968		-1.15137	2.22125
2D7F	25.9417	26.0584	0.116735		-6.19617	73.322		4D7F	25.2715	30.8835	5.61197		-1.34318	2.53709		6D7F	27.4285	32.4673	5.0388		-1.12225	2.17686
Sample name	EF1α Ct	TCHQD1 Ct	△Ct	Average △Ct	△△Ct	2-△△Ct		Sample name	EF1α Ct	TCHQD1 Ct	△Ct	Average △Ct	△△Ct	2-△△Ct		Sample name	EF1α Ct	TCHQD1 Ct	△Ct	Average △Ct	△△Ct	2-△△Ct
Flower	24.5338	28.408	3.87424		-0.107756	1.07755		Flower	24.0774	28.6467	4.56927		-0.0509272	1.03593		Flower	25.0973	29.2065	4.10924		0.0659607	0.955309
Flower	24.6168	28.4594	3.84261		-0.139384	1.10143		Flower	24.1103	28.7824	4.67211		0.0519108	0.964658		Flower	25.4373	29.3888	3.95153		-0.0917508	1.06566
Flower	24.6612	28.8904	4.22913	3.982	0.24714	0.842565		Flower	24.3218	28.941	4.61921	4.6202	-0.000983606	1.00068		Flower	25.5681	29.6371	4.06907	4.04328	0.02579	0.982283
2D3F	23.9098	25.4341	1.52429		-2.4577	5.49341		4D3F	24.4106	28.2349	3.82426		-0.795941	1.73621		6D3F	27.7965	30.2964	2.49992		-1.54336	2.91473
2D3F	24.2828	25.6422	1.3594		-2.62259	6.15855		4D3F	24.4648	28.2677	3.80294		-0.817262	1.76206		6D3F	27.8892	30.4706	2.58135		-1.46193	2.75476
2D3F	24.3637	25.8059	1.44225		-2.53975	5.81487		4D3F	24.6192	28.2734	3.65422		-0.965974	1.95338		6D3F	28.2491	30.7326	2.48352		-1.55975	2.94804
2D4F	26.1025	27.0251	0.922564		-3.05943	8.33644		4D4F	24.0985	27.8221	3.72364		-0.896554	1.86161		6D4F	26.6608	30.1637	3.50289		-0.540383	1.45436
2D4F	26.1392	27.1355	0.996314		-2.98568	7.92099		4D4F	24.1466	27.9825	3.83592		-0.784273	1.72222		6D4F	26.6885	30.6052	3.91672		-0.126554	1.09168
2D4F	26.5153	27.4818	0.966468		-3.01553	8.08656		4D4F	24.3779	27.9879	3.61001		-1.01019	2.01418		6D4F	26.8135	30.6707	3.8572		-0.186077	1.13767
2D6F	26.1749	26.8615	0.686554		-3.29544	9.81808		4D6F	23.2849	27.4953	4.21039		-0.409806	1.32851		6D6F	26.3989	29.7158	3.31698		-0.7263	1.65439
2D6F	26.3496	27.0286	0.678961		-3.30303	9.86989		4D6F	23.3282	27.5122	4.18402		-0.436176	1.35301		6D6F	26.671	30.3816	3.7106		-0.332675	1.25935
2D6F	26.6485	27.0399	0.391439		-3.59056	12.0466		4D6F	23.5023	27.6304	4.12815		-0.492049	1.40644		6D6F	26.7613	30.5282	3.76688		-0.276395	1.21116
2D7F	25.7097	26.4294	0.719751		-3.26224	9.59474		4D7F	25.1744	28.5852	3.41078		-1.20941	2.31244		6D7F	27.0562	30.4793	3.42312		-0.620156	1.53704
2D7F	25.7133	26.5371	0.823764		-3.15823	8.92735		4D7F	25.2211	28.9057	3.68468		-0.935515	1.91257		6D7F	27.3056	30.9871	3.68156		-0.361715	1.28495
2D7F	25.9417	26.5498	0.608128		-3.37387	10.3666		4D7F	25.2715	29.1786	3.90709		-0.713104	1.63933		6D7F	27.4285	31.1543	3.72581		-0.317466	1.24614
Sample name	EF1α Ct	GSTZ1 Ct	△Ct	Average △Ct	△△Ct	2-△△Ct		Sample name	EF1α Ct	GSTZ1 Ct	△Ct	Average △Ct	△△Ct	2-△△Ct		Sample name	EF1α Ct	GSTZ1 Ct	△Ct	Average △Ct	△△Ct	2-△△Ct
Flower	24.5338	31.7331	7.19933		-0.35787	1.28153		Flower	24.0774	32.8536	8.7762		0.020697	0.985756		Flower	25.0973	32.6718	7.5745		0.0243288	0.983278
Flower	24.6168	32.2154	7.59862		0.0414252	0.971695		Flower	24.1103	32.9002	8.78988		0.0343718	0.976457		Flower	25.4373	32.9759	7.53857		-0.0116079	1.00808
Flower	24.6612	32.5349	7.87364	7.5572	0.316445	0.803046		Flower	24.3218	33.0223	8.70044	8.75551	-0.0550687	1.03891		Flower	25.5681	33.1055	7.53745	7.55017	-0.0127209	1.00886
2D3F	23.9098	30.6731	6.76328		-0.793919	1.73378		4D3F	24.4106	32.3027	7.8921		-0.86341	1.81933		6D3F	27.7965	33.9621	6.1656		-1.38457	2.61095
2D3F	24.2828	30.7893	6.50647		-1.05073	2.07157		4D3F	24.4648	32.3216	7.85683		-0.898675	1.86435		6D3F	27.8892	34.058	6.16878		-1.3814	2.6052
2D3F	24.3637	31.281	6.91737		-0.63983	1.55815		4D3F	24.6192	32.8257	8.20649		-0.549021	1.46309		6D3F	28.2491	34.0832	5.83418		-1.71599	3.28522
2D4F	26.1025	31.8157	5.71321		-1.84399	3.59001		4D4F	24.0985	32.0965	7.99802		-0.757484	1.69054		6D4F	26.6608	33.7715	7.11072		-0.439451	1.35609
2D4F	26.1392	32.2955	6.15632		-1.40088	2.64062		4D4F	24.1466	32.1881	8.04153		-0.713973	1.64032		6D4F	26.6885	34.1561	7.46766		-0.0825096	1.05886
2D4F	26.5153	32.3398	5.82452		-1.73268	3.32344		4D4F	24.3779	32.4579	8.07993		-0.675579	1.59724		6D4F	26.8135	34.2149	7.40141		-0.148764	1.10862
2D6F	26.1749	31.0759	4.90103		-2.65616	6.30355		4D6F	23.2849	32.0894	8.8044		0.0488971	0.966675		6D6F	26.3989	33.6099	7.21107		-0.339106	1.26497
2D6F	26.3496	31.4098	5.06014		-2.49706	5.64532		4D6F	23.3282	32.1032	8.77495		0.0194399	0.986616		6D6F	26.671	33.78	7.10895		-0.441221	1.35775
2D6F	26.6485	31.4943	4.84583		-2.71137	6.54944		4D6F	23.5023	32.4206	8.91839		0.162879	0.893241		6D6F	26.7613	33.7875	7.02621		-0.523959	1.4379
2D7F	25.7097	31.845	6.13527		-1.42192	2.67942		4D7F	25.1744	33.2459	8.07155		-0.683958	1.60654		6D7F	27.0562	33.2691	6.2129		-1.33727	2.52673
2D7F	25.7133	32.169	6.45565		-1.10154	2.14584		4D7F	25.2211	33.5009	8.27983		-0.475677	1.39057		6D7F	27.3056	33.2733	5.96777		-1.58241	2.99469
2D7F	25.9417	32.204	6.26229		-1.29491	2.45362		4D7F	25.2715	33.5954	8.32388		-0.431627	1.34875		6D7F	27.4285	33.5752	6.14671		-1.40346	2.64535
Sample name	EF1α Ct	GSTZ2 Ct	△Ct	Average △Ct	△△Ct	2-△△Ct		Sample name	EF1α Ct	GSTZ2 Ct	△Ct	Average △Ct	△△Ct	2-△△Ct		Sample name	EF1α Ct	GSTZ2 Ct	△Ct	Average △Ct	△△Ct	2-△△Ct
Flower	24.5338	27.6975	3.16369		-0.0886364	1.06336		Flower	24.0774	27.7378	3.66045		-0.00318433	1.00221		Flower	25.0973	28.272	3.17469		-0.012782	1.0089
Flower	24.6168	27.9295	3.31265		0.0603232	0.959049		Flower	24.1103	27.758	3.64767		-0.0159585	1.01112		Flower	25.4373	28.6919	3.25458		0.0671134	0.954546
Flower	24.6612	27.9419	3.28064	3.25233	0.0283132	0.980566		Flower	24.3218	28.0046	3.68278	3.66363	0.0191428	0.986819		Flower	25.5681	28.7012	3.13314	3.18747	-0.0543313	1.03838
2D3F	23.9098	24.9176	1.00781		-2.24452	4.7388		4D3F	24.4106	27.4061	2.99544		-0.668189	1.58908		6D3F	27.7965	29.7012	1.90468		-1.28279	2.43309
2D3F	24.2828	25.1668	0.884025		-2.3683	5.16334		4D3F	24.4648	27.4412	2.97646		-0.687176	1.61013		6D3F	27.8892	29.7583	1.86903		-1.31843	2.49395
2D3F	24.3637	25.1854	0.821687		-2.43064	5.39133		4D3F	24.6192	27.543	2.92377		-0.739863	1.67002		6D3F	28.2491	30.0929	1.84386		-1.34361	2.53785
2D4F	26.1025	26.3449	0.242363		-3.00997	8.05546		4D4F	24.0985	26.9262	2.82774		-0.835891	1.78496		6D4F	26.6608	29.4547	2.79388		-0.393584	1.31365
2D4F	26.1392	26.718	0.578775		-2.67355	6.37999		4D4F	24.1466	27.0714	2.92484		-0.738796	1.66878		6D4F	26.6885	29.5527	2.8642		-0.323272	1.25116
2D4F	26.5153	26.8098	0.294467		-2.95786	7.76972		4D4F	24.3779	27.1476	2.76968		-0.893953	1.85826		6D4F	26.8135	29.6338	2.82031		-0.367157	1.28981
2D6F	26.1749	26.615	0.440143		-2.81219	7.02348		4D6F	23.2849	26.5488	3.26385		-0.399786	1.31931		6D6F	26.3989	29.423	3.0241		-0.163371	1.1199
2D6F	26.3496	26.6621	0.31253		-2.9398	7.67305		4D6F	23.3282	26.6761	3.34785		-0.31578	1.24468		6D6F	26.671	29.693	3.02194		-0.165527	1.12158
2D6F	26.6485	26.8805	0.232045		-3.02028	8.11327		4D6F	23.5023	26.695	3.19271		-0.470926	1.386		6D6F	26.7613	29.7319	2.97061		-0.21686	1.1622
2D7F	25.7097	26.2088	0.499098		-2.75323	6.74226		4D7F	25.1744	27.6243	2.44991		-1.21373	2.31936		6D7F	27.0562	29.2558	2.19963		-0.987838	1.98321
2D7F	25.7133	26.2912	0.577909		-2.67442	6.38382		4D7F	25.2211	27.8762	2.65513		-1.0085	2.01182		6D7F	27.3056	29.3105	2.0049		-1.18257	2.2698
2D7F	25.9417	26.3588	0.417132		-2.8352	7.1364		4D7F	25.2715	28.0301	2.75856		-0.905069	1.87263		6D7F	27.4285	29.3663	1.93782		-1.24965	2.37783
Sample name	EF1α Ct	GSTL1 Ct	△Ct	Average △Ct	△△Ct	2-△△Ct		Sample name	EF1α Ct	GSTL1 Ct	△Ct	Average △Ct	△△Ct	2-△△Ct		Sample name	EF1α Ct	GSTL1 Ct	△Ct	Average △Ct	△△Ct	2-△△Ct
Flower	24.5338	28.9866	4.45279		-0.0787851	1.05613		Flower	24.0774	28.7865	4.70915		0.0522455	0.964434		Flower	25.0973	28.9468	3.84956		0.082333	0.944529
Flower	24.6168	29.1402	4.52342		-0.00815372	1.00567		Flower	24.1103	28.8111	4.70075		0.0438473	0.970065		Flower	25.4373	29.0805	3.64321		-0.124016	1.08976
Flower	24.6612	29.2798	4.61852	4.53158	0.0869388	0.941518		Flower	24.3218	28.8826	4.56081	4.6569	-0.0960928	1.06887		Flower	25.5681	29.377	3.80891	3.76722	0.0416828	0.971521
2D3F	23.9098	26.23	2.32014		-2.21143	4.63135		4D3F	24.4106	28.2831	3.87252		-0.784387	1.72236		6D3F	27.7965	30.446	2.6495		-1.11772	2.17004
2D3F	24.2828	26.3005	2.01767		-2.51391	5.71164		4D3F	24.4648	28.4629	3.99806		-0.658841	1.57881		6D3F	27.8892	30.7834	2.89417		-0.873055	1.83154
2D3F	24.3637	26.404	2.04032		-2.49126	5.62268		4D3F	24.6192	28.4902	3.87098		-0.785922	1.72419		6D3F	28.2491	30.7894	2.54033		-1.22689	2.34062
2D4F	26.1025	27.1536	1.05105		-3.48053	11.162		4D4F	24.0985	28.1348	4.03631		-0.620593	1.53751		6D4F	26.6608	30.225	3.56422		-0.203004	1.15109
2D4F	26.1392	27.2842	1.14503		-3.38654	10.4581		4D4F	24.1466	28.1715	4.02488		-0.632026	1.54974		6D4F	26.6885	30.3567	3.66822		-0.0990005	1.07103
2D4F	26.5153	27.3693	0.853958		-3.67762	12.796		4D4F	24.3779	28.1812	3.80326		-0.853641	1.80706		6D4F	26.8135	30.6263	3.8128		0.0455743	0.968904
2D6F	26.1749	26.9045	0.729582		-3.802	13.9481		4D6F	23.2849	27.6	4.31501		-0.341898	1.26742		6D6F	26.3989	30.1039	3.70505		-0.0621709	1.04404
2D6F	26.3496	27.0902	0.740619		-3.79096	13.8418		4D6F	23.3282	27.679	4.3508		-0.306106	1.23637		6D6F	26.671	30.1379	3.46684		-0.300385	1.23147
2D6F	26.6485	27.228	0.579505		-3.95207	15.4772		4D6F	23.5023	27.6867	4.18444		-0.472465	1.38748		6D6F	26.7613	30.4704	3.70906		-0.0581604	1.04114
2D7F	25.7097	26.1416	0.431921		-4.09966	17.1443		4D7F	25.1744	28.913	3.73861		-0.918293	1.88988		6D7F	27.0562	30.1927	3.13654		-0.630679	1.54829
2D7F	25.7133	26.203	0.48965		-4.04193	16.4718		4D7F	25.2211	29.1345	3.91339		-0.74351	1.67424		6D7F	27.3056	30.487	3.18145		-0.585775	1.50085
2D7F	25.9417	26.3871	0.445389		-4.08619	16.985		4D7F	25.2715	29.2346	3.96312		-0.693786	1.61752		6D7F	27.4285	30.6045	3.176		-0.591223	1.50652
Sample name	EF1α Ct	GSTL7 Ct	△Ct	Average △Ct	△△Ct	2-△△Ct		Sample name	EF1α Ct	GSTL7 Ct	△Ct	Average △Ct	△△Ct	2-△△Ct		Sample name	EF1α Ct	GSTL7 Ct	△Ct	Average △Ct	△△Ct	2-△△Ct
Flower	24.5338	27.6833	3.14955		-0.0885534	1.0633		Flower	24.0774	27.7412	3.66378		0.0115461	0.992029		Flower	25.0973	28.0467	2.94939		0.0719674	0.95134
Flower	24.6168	27.785	3.16815		-0.0699483	1.04968		Flower	24.1103	27.823	3.71265		0.0604097	0.958992		Flower	25.4373	28.2503	2.813		-0.0644288	1.04567
Flower	24.6612	28.0578	3.3966	3.2381	0.158502	0.895955		Flower	24.3218	27.9021	3.58028	3.65224	-0.0719558	1.05114		Flower	25.5681	28.438	2.86989	2.87743	-0.00753863	1.00524
2D3F	23.9098	25.6688	1.759		-1.47911	2.78776		4D3F	24.4106	27.2935	2.88291		-0.769327	1.70447		6D3F	27.7965	29.6945	1.898		-0.979425	1.97168
2D3F	24.2828	25.8114	1.52864		-1.70946	3.2704		4D3F	24.4648	27.3213	2.85652		-0.795714	1.73594		6D3F	27.8892	29.875	1.98572		-0.891707	1.85537
2D3F	24.3637	25.9847	1.62106		-1.61704	3.06745		4D3F	24.6192	27.5429	2.92369		-0.728544	1.65697		6D3F	28.2491	30.0375	1.78848		-1.08894	2.12718
2D4F	26.1025	26.4601	0.357621		-2.88048	7.36396		4D4F	24.0985	26.9665	2.86806		-0.784177	1.72211		6D4F	26.6608	29.382	2.72121		-0.156212	1.11436
2D4F	26.1392	26.6272	0.487998		-2.7501	6.72766		4D4F	24.1466	27.1646	3.01797		-0.634264	1.55215		6D4F	26.6885	29.4328	2.74429		-0.133131	1.09667
2D4F	26.5153	26.6824	0.167105		-3.071	8.40354		4D4F	24.3779	27.1936	2.81571		-0.836529	1.78575		6D4F	26.8135	29.6672	2.85373		-0.0236936	1.01656
2D6F	26.1749	26.2048	0.0298973		-3.20821	9.242		4D6F	23.2849	26.9219	3.6369		-0.0153349	1.01069		6D6F	26.3989	29.2165	2.81766		-0.0597612	1.04229
2D6F	26.3496	26.4157	0.0660715		-3.17203	9.01315		4D6F	23.3282	27.012	3.68378		0.0315412	0.978375		6D6F	26.671	29.5025	2.83145		-0.0459756	1.03238
2D6F	26.6485	26.5039	-0.144546		-3.38265	10.4299		4D6F	23.5023	27.1372	3.6349		-0.017334	1.01209		6D6F	26.7613	29.5042	2.74289		-0.134531	1.09774
2D7F	25.7097	26.1632	0.453495		-2.78461	6.89049		4D7F	25.1744	27.8242	2.6498		-1.00244	2.00338		6D7F	27.0562	28.985	1.9288		-0.948628	1.93004
2D7F	25.7133	26.2026	0.489237		-2.74887	6.72188		4D7F	25.2211	27.8274	2.6063		-1.04594	2.06472		6D7F	27.3056	29.2492	1.94366		-0.933766	1.91026
2D7F	25.9417	26.4008	0.459142		-2.77896	6.86358		4D7F	25.2715	27.906	2.63449		-1.01775	2.02475		6D7F	27.4285	29.2858	1.85731		-1.02012	2.02809
Sample name	EF1α Ct	DHAR1 Ct	△Ct	Average △Ct	△△Ct	2-△△Ct		Sample name	EF1α Ct	DHAR1 Ct	△Ct	Average △Ct	△△Ct	2-△△Ct		Sample name	EF1α Ct	DHAR1 Ct	△Ct	Average △Ct	△△Ct	2-△△Ct
Flower	24.5338	25.0061	0.47231		-0.192111	1.14243		Flower	24.0774	25.0104	0.933052		-0.0506053	1.0357		Flower	25.0973	24.8845	-0.212769		0.239176	0.847229
Flower	24.6168	25.3584	0.74155		0.0771289	0.947942		Flower	24.1103	25.2144	1.10406		0.120402	0.919931		Flower	25.4373	24.893	-0.544334		-0.092389	1.06613
Flower	24.6612	25.4406	0.779403	0.664421	0.114982	0.923394		Flower	24.3218	25.2357	0.913861	0.983657	-0.0697966	1.04957		Flower	25.5681	24.9693	-0.598732	-0.451945	-0.146787	1.1071
2D3F	23.9098	23.1292	-0.780571		-1.44499	2.72261		4D3F	24.4106	24.4845	0.0739085		-0.909749	1.87872		6D3F	27.7965	27.6894	-0.107064		0.344881	0.787373
2D3F	24.2828	23.2613	-1.02149		-1.68591	3.21743		4D3F	24.4648	25.1085	0.643734		-0.339923	1.26569		6D3F	27.8892	27.7671	-0.122194		0.329751	0.795674
2D3F	24.3637	23.3497	-1.01399		-1.67841	3.20074		4D3F	24.6192	25.1626	0.543411		-0.440246	1.35684		6D3F	28.2491	27.8592	-0.389856		0.0620893	0.957876
2D4F	26.1025	23.0762	-3.0263		-3.69072	12.9127		4D4F	24.0985	24.4751	0.376636		-0.607021	1.52311		6D4F	26.6608	26.6557	-0.00508804		0.446857	0.733639
2D4F	26.1392	23.1463	-2.99285		-3.65727	12.6167		4D4F	24.1466	24.542	0.395379		-0.588278	1.50345		6D4F	26.6885	26.9094	0.220892		0.672838	0.627272
2D4F	26.5153	23.4244	-3.0909		-3.75532	13.504		4D4F	24.3779	24.8434	0.465492		-0.518165	1.43213		6D4F	26.8135	26.9518	0.138303		0.590248	0.664229
2D6F	26.1749	23.1601	-3.01477		-3.67919	12.8099		4D6F	23.2849	24.3971	1.11219		0.128535	0.91476		6D6F	26.3989	26.5467	0.147828		0.599773	0.659858
2D6F	26.3496	23.3288	-3.02086		-3.68528	12.8641		4D6F	23.3282	24.5299	1.20165		0.217995	0.859759		6D6F	26.671	26.7015	0.0304432		0.482388	0.715792
2D6F	26.6485	23.3735	-3.27498		-3.9394	15.3418		4D6F	23.5023	24.6326	1.13037		0.146717	0.903304		6D6F	26.7613	26.7816	0.0202829		0.472228	0.72085
2D7F	25.7097	23.5183	-2.19137		-2.85579	7.239		4D7F	25.1744	25.1511	-0.0233444		-1.007	2.00973		6D7F	27.0562	26.7446	-0.311578		0.140367	0.907288
2D7F	25.7133	23.592	-2.12134		-2.78576	6.89599		4D7F	25.2211	25.529	0.307895		-0.675762	1.59744		6D7F	27.3056	27.0261	-0.279436		0.17251	0.887298
2D7F	25.9417	23.8825	-2.05922		-2.72364	6.60536		4D7F	25.2715	25.6358	0.364256		-0.619401	1.53624		6D7F	27.4285	27.2574	-0.171102		0.280843	0.82311
Sample name	EF1α Ct	DHAR3 Ct	△Ct	Average △Ct	△△Ct	2-△△Ct		Sample name	EF1α Ct	DHAR3 Ct	△Ct	Average △Ct	△△Ct	2-△△Ct		Sample name	EF1α Ct	DHAR3 Ct	△Ct	Average △Ct	△△Ct	2-△△Ct
Flower	24.5338	32.8054	8.27163		-0.150045	1.1096		Flower	24.0774	30.8059	6.72854		-0.109198	1.07863		Flower	25.0973	30.5735	5.47618		-0.148917	1.10874
Flower	24.6168	33.0217	8.40484		-0.0168369	1.01174		Flower	24.1103	31.0271	6.91672		0.0789767	0.946729		Flower	25.4373	31.1825	5.74519		0.120095	0.920127
Flower	24.6612	33.2498	8.58856	8.42168	0.166882	0.890766		Flower	24.3218	31.1898	6.86796	6.83774	0.0302214	0.97927		Flower	25.5681	31.222	5.65391	5.62509	0.0288214	0.980221
2D3F	23.9098	32.1585	8.24872		-0.172956	1.12737		4D3F	24.4106	30.9694	6.55874		-0.278995	1.21335		6D3F	27.7965	35.109	7.31253		1.68744	0.310477
2D3F	24.2828	32.2259	7.94313		-0.478553	1.39335		4D3F	24.4648	31.2961	6.8313		-0.00643822	1.00447		6D3F	27.8892	35.1385	7.24927		1.62418	0.324393
2D3F	24.3637	32.2758	7.91209		-0.509593	1.42365		4D3F	24.6192	31.5277	6.90853		0.0707896	0.952117		6D3F	28.2491	35.4288	7.17975		1.55466	0.34041
2D4F	26.1025	33.3485	7.24602		-1.17566	2.25896		4D4F	24.0985	32.5002	8.40169		1.56395	0.338224		6D4F	26.6608	31.9227	5.26193		-0.363162	1.28624
2D4F	26.1392	33.53	7.39079		-1.03089	2.04328		4D4F	24.1466	33.1039	8.95733		2.11959	0.230113		6D4F	26.6885	32.2925	5.60406		-0.0210277	1.01468
2D4F	26.5153	34.0662	7.55084		-0.870842	1.82873		4D4F	24.3779	33.417	9.03905		2.20131	0.217441		6D4F	26.8135	32.4446	5.63114		0.00605	0.995815
2D6F	26.1749	36.0427	9.8678		1.44612	0.367007		4D6F	23.2849	31.4881	8.20313		1.36539	0.38813		6D6F	26.3989	34.9225	8.52367		2.89858	0.134104
2D6F	26.3496	36.407	10.0574		1.63567	0.321821		4D6F	23.3282	32.0994	8.77121		1.93347	0.261798		6D6F	26.671	34.9801	8.30909		2.684	0.15561
2D6F	26.6485	36.5647	9.91616		1.49448	0.354909		4D6F	23.5023	32.1244	8.62219		1.78445	0.290287		6D6F	26.7613	35.2617	8.50036		2.87527	0.136288
2D7F	25.7097	33.7536	8.04396		-0.377721	1.29929		4D7F	25.1744	32.0751	6.90074		0.0630033	0.957269		6D7F	27.0562	33.1661	6.10994		0.484844	0.714574
2D7F	25.7133	34.2323	8.519		0.09732	0.934768		4D7F	25.2211	32.1385	6.91745		0.0797153	0.946244		6D7F	27.3056	33.2728	5.96727		0.342178	0.788849
2D7F	25.9417	34.5211	8.57938		0.157702	0.896452		4D7F	25.2715	32.4073	7.13578		0.29804	0.813357		6D7F	27.4285	33.5215	6.09301		0.467918	0.723007
Sample name	EF1α Ct	GSTU1 Ct	△Ct	Average △Ct	△△Ct	2-△△Ct		Sample name	EF1α Ct	GSTU1 Ct	△Ct	Average △Ct	△△Ct	2-△△Ct		Sample name	EF1α Ct	GSTU1 Ct	△Ct	Average △Ct	△△Ct	2-△△Ct
Flower	24.5338	31.3117	6.77794		-0.0906102	1.06482		Flower	24.0774	30.5253	6.44792		7.02808e-05	0.999951		Flower	25.0973	30.6326	5.53535		0.00814278	0.994372
Flower	24.6168	31.3799	6.76314		-0.105415	1.0758		Flower	24.1103	30.5488	6.43843		-0.00942609	1.00656		Flower	25.4373	30.7774	5.34008		-0.187125	1.13849
Flower	24.6612	31.7258	7.06458	6.86855	0.196025	0.872952		Flower	24.3218	30.779	6.45721	6.44785	0.00935581	0.993536		Flower	25.5681	31.2743	5.70619	5.52721	0.178982	0.883326
2D3F	23.9098	31.8809	7.97106		1.10251	0.465707		4D3F	24.4106	35.1618	10.7512		4.30338	0.050647		6D3F	27.7965	35.7364	7.93986		2.41265	0.18781
2D3F	24.2828	35.3365	11.0537		4.18518	0.0549713		4D3F	24.4648	35.2735	10.8087		4.36083	0.0486698		6D3F	27.8892	36.5115	8.62222		3.09501	0.117033
2D3F	24.3637	37.0558	12.6921		5.82355	0.0176578		4D3F	24.6192	35.3527	10.7335		4.28561	0.0512746		6D3F	28.2491	37.1909	8.94184		3.41463	0.0937765
2D4F	26.1025	36.6382	10.5357		3.66718	0.0787169		4D4F	24.0985	34.9925	10.8941		4.44621	0.0458731		6D4F	26.6608	36.6372	9.97639		4.44918	0.0457786
2D4F	26.1392	37.6917	11.5525		4.68393	0.0389041		4D4F	24.1466	35.0024	10.8558		4.40793	0.0471065		6D4F	26.6885	37.0398	10.3514		4.82416	0.0353008
2D4F	26.5153	38.0087	11.4934		4.62483	0.0405311		4D4F	24.3779	35.0322	10.6543		4.20643	0.0541674		6D4F	26.8135	37.3079	10.4944		4.96723	0.0319679
2D6F	26.1749	37.1216	10.9467		4.07818	0.0592032		4D6F	23.2849	29.4023	6.1174		-0.330456	1.25741		6D6F	26.3989	35.2307	8.83183		3.30462	0.101207
2D6F	26.3496	37.1852	10.8356		3.96703	0.0639448		4D6F	23.3282	29.5212	6.19295		-0.254904	1.19326		6D6F	26.671	35.8656	9.19462		3.66741	0.0787044
2D6F	26.6485	38.9937	12.3452		5.4767	0.0224569		4D6F	23.5023	29.5675	6.06527		-0.382582	1.30367		6D6F	26.7613	35.8754	9.1141		3.58689	0.083222
2D7F	25.7097	30.6662	4.95652		-1.91203	3.76338		4D7F	25.1744	36.0836	10.9092		4.46139	0.0453927		6D7F	27.0562	38.4834	11.4273		5.90005	0.0167459
2D7F	25.7133	31.1118	5.39847		-1.47008	2.77037		4D7F	25.2211	36.4603	11.2393		4.79142	0.0361109		6D7F	27.3056	38.9553	11.6498		6.12257	0.0143523
2D7F	25.9417	31.646	5.70437		-1.16419	2.24107		4D7F	25.2715	36.5644	11.2929		4.84504	0.0347934		6D7F	27.4285	39.3178	11.8894		6.36215	0.0121563
Sample name	EF1α Ct	GSTU6 Ct	△Ct	Average △Ct	△△Ct	2-△△Ct		Sample name	EF1α Ct	GSTU6 Ct	△Ct	Average △Ct	△△Ct	2-△△Ct		Sample name	EF1α Ct	GSTU6 Ct	△Ct	Average △Ct	△△Ct	2-△△Ct
Flower	24.5338	29.6438	5.11006		-0.375095	1.29692		Flower	24.0774	31.1165	7.0391		-0.0536423	1.03788		Flower	25.0973	30.9767	5.8794		-0.122389	1.08854
Flower	24.6168	30.0431	5.42628		-0.0588751	1.04165		Flower	24.1103	31.1794	7.06904		-0.0237011	1.01656		Flower	25.4373	31.5266	6.08933		0.0875379	0.941128
Flower	24.6612	30.5804	5.91913	5.48516	0.43397	0.740222		Flower	24.3218	31.4919	7.17008	7.09274	0.0773434	0.947801		Flower	25.5681	31.6047	6.03664	6.00179	0.0348513	0.976132
2D3F	23.9098	32.1417	8.23192		2.74676	0.148985		4D3F	24.4106	33.7384	9.32778		2.23504	0.212415		6D3F	27.7965	44.1194	16.3229		10.3211	0.000781702
2D3F	24.2828	33.0373	8.75449		3.26934	0.103713		4D3F	24.4648	34.0815	9.6167		2.52396	0.173865		6D3F	27.8892	44.5822	16.693		10.6912	0.000604823
2D3F	24.3637	33.1857	8.82201		3.33685	0.0989707		4D3F	24.6192	34.4802	9.86104		2.7683	0.146777		6D3F	28.2491	45.6036	17.3545		11.3528	0.000382368
2D4F	26.1025	35.3861	9.28364		3.79848	0.0718693		4D4F	24.0985	36.0196	11.9212		4.82844	0.0351961		6D4F	26.6608	42.484	15.8232		9.82141	0.00110525
2D4F	26.1392	36.3805	10.2414		4.7562	0.0370034		4D4F	24.1466	36.2688	12.1222		5.02949	0.0306176		6D4F	26.6885	43.5908	16.9024		10.9006	0.000523112
2D4F	26.5153	38.1361	11.6208		6.13565	0.0142228		4D4F	24.3779	36.3713	11.9934		4.90064	0.033478		6D4F	26.8135	44.4933	17.6798		11.678	0.000305181
2D6F	26.1749	32.7889	6.614		1.12884	0.457282		4D6F	23.2849	30.2895	7.00451		-0.0882292	1.06306		6D6F	26.3989	44.7548	18.356		12.3542	0.000190995
2D6F	26.3496	33.5544	7.2048		1.71964	0.303624		4D6F	23.3282	30.5784	7.25021		0.157473	0.896594		6D6F	26.671	45.3333	18.6623		12.6605	0.000154453
2D6F	26.6485	37.2541	10.6056		5.12047	0.0287466		4D6F	23.5023	30.7637	7.26146		0.168726	0.889628		6D6F	26.7613	46.297	19.5357		13.5339	8.43146e-05
2D7F	25.7097	27.6506	1.94089		-3.54426	11.6662		4D7F	25.1744	41.1696	15.9952		8.90242	0.0020898		6D7F	27.0562	36.4375	9.38128		3.37949	0.0960885
2D7F	25.7133	27.6639	1.9506		-3.53456	11.588		4D7F	25.2211	41.2492	16.0282		8.93543	0.00204252		6D7F	27.3056	38.1785	10.8729		4.87112	0.0341701
2D7F	25.9417	27.868	1.92632		-3.55883	11.7846		4D7F	25.2715	41.931	16.6595		9.56673	0.00131865		6D7F	27.4285	39.4449	12.0164		6.01464	0.0154673

## Sheet: EF1a_Bud
Sample name	EF1α Ct	GSTF2 Ct	△Ct	Average △Ct	△△Ct	2-△△Ct		Sample name	EF1α Ct	GSTF2 Ct	△Ct	Average △Ct	△△Ct	2-△△Ct		Sample name	EF1α Ct	GSTF2 Ct	△Ct	Average △Ct	△△Ct	2-△△Ct
Flower Bud	22.7647	32.3949	9.63027		-0.0474737	1.03345		Flower Bud	22.8803	33.0345	10.1541		-0.0214172	1.01496		Flower Bud	24.0757	32.4107	8.33497		-0.0838673	1.05986
Flower Bud	23.042	32.771	9.72902		0.0512804	0.965079		Flower Bud	22.9723	33.124	10.1517		-0.0238919	1.0167		Flower Bud	24.134	32.57	8.43602		0.0171803	0.988162
Flower Bud	23.4165	33.0905	9.67394	9.67774	-0.00380673	1.00264		Flower Bud	22.9748	33.1957	10.2209	10.1756	0.0453091	0.969082		Flower Bud	24.2068	32.6923	8.48552	8.41884	0.066687	0.954828
2D3B	29.1711	27.131	-2.04012		-11.7179	3368.43		4D3B	24.0274	35.1745	11.1471		0.97154	0.509961		6D3B	26.6953	35.4056	8.71037		0.291535	0.817033
2D3B	29.2392	27.148	-2.09123		-11.769	3489.9		4D3B	24.0541	35.3234	11.2693		1.09374	0.468546		6D3B	26.9487	35.4849	8.53619		0.117356	0.921875
2D3B	29.3844	27.3409	-2.04348		-11.7212	3376.29		4D3B	24.1481	35.5068	11.3587		1.18318	0.44038		6D3B	27.085	35.7858	8.70086		0.282021	0.822438
2D4B	25.4738	28.1846	2.71086		-6.96688	125.095		4D4B	23.5901	32.8862	9.2961		-0.879468	1.8397		6D4B	25.1634	32.3242	7.16089		-1.25795	2.39155
2D4B	25.6062	28.2939	2.68766		-6.99009	127.123		4D4B	23.7581	33.1635	9.40543		-0.770129	1.70542		6D4B	25.3005	32.5535	7.25295		-1.16589	2.24372
2D4B	25.8678	28.5439	2.67606		-7.00168	128.149		4D4B	24.0337	33.5269	9.49325		-0.682313	1.60471		6D4B	25.3114	32.6317	7.32031		-1.09853	2.14136
2D6B	22.9501	25.6614	2.71126		-6.96649	125.061		4D6B	23.7281	32.991	9.26299		-0.912577	1.88241		6D6B	24.9547	27.8128	2.85809		-5.56074	47.201
2D6B	23.0422	25.6925	2.65035		-7.02739	130.453		4D6B	23.9448	33.1992	9.25439		-0.921168	1.89365		6D6B	25.2956	27.8734	2.57779		-5.84105	57.3231
2D6B	23.1351	25.6978	2.56268		-7.11507	138.627		4D6B	24.2376	33.7533	9.51579		-0.659769	1.57983		6D6B	25.6207	28.0187	2.39801		-6.02083	64.9306
2D7B	22.869	28.069	5.20007		-4.47767	22.2799		4D7B	22.8488	28.0794	5.23065		-4.94491	30.8011		6D7B	27.5186	31.5477	4.02919		-4.38964	20.9611
2D7B	22.9946	28.3818	5.38722		-4.29052	19.5693		4D7B	22.8833	28.1549	5.27161		-4.90396	29.9391		6D7B	27.7585	31.5684	3.80985		-4.60898	24.4029
2D7B	23.1476	28.4197	5.27204		-4.4057	21.1958		4D7B	22.977	28.2501	5.27315		-4.90241	29.9071		6D7B	28.0305	31.7705	3.73998		-4.67886	25.6139
Sample name	EF1α Ct	GSTF6 Ct	△Ct	Average △Ct	△△Ct	2-△△Ct		Sample name	EF1α Ct	GSTF6 Ct	△Ct	Average △Ct	△△Ct	2-△△Ct		Sample name	EF1α Ct	GSTF6 Ct	△Ct	Average △Ct	△△Ct	2-△△Ct
Flower Bud	22.7647	25.921	3.15634		0.225103	0.855534		Flower Bud	22.8803	26.2141	3.33377		0.00421962	0.997079		Flower Bud	24.0757	26.3555	2.27979		0.00301985	0.997909
Flower Bud	23.042	26.0014	2.95941		0.0281804	0.980656		Flower Bud	22.9723	26.2836	3.31127		-0.0182855	1.01276		Flower Bud	24.134	26.4323	2.29834		0.0215645	0.985164
Flower Bud	23.4165	26.0945	2.67795	2.93123	-0.253284	1.19192		Flower Bud	22.9748	26.3184	3.34362	3.32955	0.0140659	0.990298		Flower Bud	24.2068	26.4589	2.25219	2.27677	-0.0245844	1.01719
2D3B	29.1711	26.196	-2.97508		-5.90631	59.976		4D3B	24.0274	26.9786	2.95122		-0.37833	1.29984		6D3B	26.6953	28.4466	1.75134		-0.525434	1.43937
2D3B	29.2392	26.4087	-2.83051		-5.76174	54.2572		4D3B	24.0541	26.9803	2.92621		-0.403345	1.32257		6D3B	26.9487	28.5842	1.63557		-0.641206	1.55963
2D3B	29.3844	26.4653	-2.91902		-5.85025	57.6901		4D3B	24.1481	27.2062	3.0581		-0.271457	1.20703		6D3B	27.085	28.6012	1.51618		-0.760594	1.69419
2D4B	25.4738	25.9757	0.501961		-2.42927	5.38622		4D4B	23.5901	26.1726	2.58251		-0.747045	1.67835		6D4B	25.1634	27.2476	2.08422		-0.192559	1.14279
2D4B	25.6062	26.1826	0.576354		-2.35488	5.11552		4D4B	23.7581	26.3889	2.6308		-0.698755	1.6231		6D4B	25.3005	27.4577	2.15717		-0.119605	1.08644
2D4B	25.8678	26.2101	0.342319		-2.58892	6.01646		4D4B	24.0337	26.5433	2.50965		-0.819906	1.76529		6D4B	25.3114	27.4905	2.17904		-0.0977327	1.07009
2D6B	22.9501	26.2395	3.2894		0.358169	0.780154		4D6B	23.7281	25.6746	1.94653		-1.38302	2.60815		6D6B	24.9547	27.1667	2.21196		-0.0648145	1.04595
2D6B	23.0422	26.4657	3.42351		0.492278	0.710902		4D6B	23.9448	25.7718	1.82706		-1.50249	2.83332		6D6B	25.2956	27.3629	2.06726		-0.209514	1.1563
2D6B	23.1351	26.5786	3.44347		0.512235	0.701135		4D6B	24.2376	25.9112	1.67366		-1.65589	3.15117		6D6B	25.6207	27.5145	1.89379		-0.382981	1.30403
2D7B	22.869	25.5394	2.67038		-0.26085	1.19818		4D7B	22.8488	26.1927	3.34387		0.0143142	0.990127		6D7B	27.5186	28.6372	1.11867		-1.15811	2.23164
2D7B	22.9946	25.5456	2.55098		-0.380251	1.30157		4D7B	22.8833	26.1938	3.31058		-0.0189721	1.01324		6D7B	27.7585	28.679	0.920462		-1.35631	2.5603
2D7B	23.1476	25.6307	2.48302		-0.448219	1.36436		4D7B	22.977	26.2894	3.31246		-0.0170965	1.01192		6D7B	28.0305	28.6973	0.666786		-1.60999	3.05249
Sample name	EF1α Ct	GSTT1 Ct	△Ct	Average △Ct	△△Ct	2-△△Ct		Sample name	EF1α Ct	GSTT1 Ct	△Ct	Average △Ct	△△Ct	2-△△Ct		Sample name	EF1α Ct	GSTT1 Ct	△Ct	Average △Ct	△△Ct	2-△△Ct
Flower Bud	22.7647	29.989	7.22434		0.169639	0.889065		Flower Bud	22.8803	30.1271	7.24671		-0.192718	1.14291		Flower Bud	24.0757	30.4615	6.38577		-0.116156	1.08384
Flower Bud	23.042	30.1143	7.07234		0.0176448	0.987844		Flower Bud	22.9723	30.4689	7.49661		0.0571821	0.96114		Flower Bud	24.134	30.655	6.52096		0.019032	0.986895
Flower Bud	23.4165	30.2839	6.86742	7.0547	-0.187283	1.13862		Flower Bud	22.9748	30.5497	7.57496	7.43942	0.135536	0.910332		Flower Bud	24.2068	30.8058	6.59905	6.50193	0.0971236	0.934895
2D3B	29.1711	28.8894	-0.281639		-7.33634	161.606		4D3B	24.0274	29.3992	5.37183		-2.06759	4.19186		6D3B	26.6953	31.7357	5.04048		-1.46145	2.75384
2D3B	29.2392	28.9326	-0.306621		-7.36132	164.429		4D3B	24.0541	29.5394	5.48532		-1.9541	3.87475		6D3B	26.9487	31.9647	5.01608		-1.48585	2.80082
2D3B	29.3844	28.9537	-0.430685		-7.48538	179.195		4D3B	24.1481	29.7333	5.58521		-1.85422	3.61555		6D3B	27.085	32.0288	4.94385		-1.55807	2.94461
2D4B	25.4738	27.8267	2.35291		-4.70179	26.0243		4D4B	23.5901	29.8406	6.25057		-1.18886	2.27972		6D4B	25.1634	28.8885	3.72516		-2.77676	6.85314
2D4B	25.6062	27.9621	2.3559		-4.69879	25.9704		4D4B	23.7581	30.2033	6.44529		-0.994139	1.99189		6D4B	25.3005	29.0254	3.72484		-2.77709	6.85469
2D4B	25.8678	28.3222	2.45442		-4.60028	24.2562		4D4B	24.0337	30.2445	6.21085		-1.22858	2.34335		6D4B	25.3114	29.1618	3.85039		-2.65154	6.28338
2D6B	22.9501	29.3985	6.44835		-0.606346	1.5224		4D6B	23.7281	32.034	8.30596		0.866539	0.548461		6D6B	24.9547	32.1704	7.2157		0.713769	0.609725
2D6B	23.0422	29.5086	6.46641		-0.588284	1.50346		4D6B	23.9448	32.153	8.20819		0.768762	0.586921		6D6B	25.2956	32.2096	6.91396		0.412035	0.751562
2D6B	23.1351	29.6836	6.54853		-0.506165	1.42027		4D6B	24.2376	32.3817	8.14419		0.704769	0.613541		6D6B	25.6207	32.2929	6.67224		0.170314	0.888649
2D7B	22.869	25.12	2.25099		-4.80371	27.9294		4D7B	22.8488	27.6977	4.84892		-2.59051	6.0231		6D7B	27.5186	31.564	4.04546		-2.45647	5.48871
2D7B	22.9946	25.1748	2.18019		-4.87451	29.3341		4D7B	22.8833	28.0385	5.15519		-2.28424	4.87107		6D7B	27.7585	31.8228	4.06432		-2.4376	5.41741
2D7B	23.1476	25.2029	2.05522		-4.99947	31.9883		4D7B	22.977	28.042	5.06503		-2.3744	5.18519		6D7B	28.0305	32.1817	4.1512		-2.35072	5.1008
Sample name	EF1α Ct	TCHQD1 Ct	△Ct	Average △Ct	△△Ct	2-△△Ct		Sample name	EF1α Ct	TCHQD1 Ct	△Ct	Average △Ct	△△Ct	2-△△Ct		Sample name	EF1α Ct	TCHQD1 Ct	△Ct	Average △Ct	△△Ct	2-△△Ct
Flower Bud	22.7647	26.4813	3.71662		0.184808	0.879766		Flower Bud	22.8803	26.8756	3.99528		-0.0336687	1.02361		Flower Bud	24.0757	27.4864	3.41075		-0.00924137	1.00643
Flower Bud	23.042	26.6581	3.61616		0.0843502	0.943209		Flower Bud	22.9723	27.0076	4.03532		0.00637726	0.995589		Flower Bud	24.134	27.5273	3.39327		-0.0267216	1.01869
Flower Bud	23.4165	26.6792	3.26265	3.53181	-0.269158	1.2051		Flower Bud	22.9748	27.031	4.05624	4.02895	0.0272914	0.981261		Flower Bud	24.2068	27.6627	3.45595	3.41999	0.0359629	0.975381
2D3B	29.1711	26.8107	-2.36038		-5.89219	59.3917		4D3B	24.0274	27.3328	3.30542		-0.723523	1.65121		6D3B	26.6953	30.3891	3.69385		0.273863	0.827102
2D3B	29.2392	27.0668	-2.17247		-5.70428	52.1388		4D3B	24.0541	27.732	3.67786		-0.351085	1.27552		6D3B	26.9487	30.4233	3.47465		0.054663	0.962819
2D3B	29.3844	27.0896	-2.29477		-5.82658	56.7513		4D3B	24.1481	27.8161	3.66798		-0.360961	1.28428		6D3B	27.085	30.8805	3.79556		0.375572	0.7708
2D4B	25.4738	26.2677	0.793908		-2.7379	6.671		4D4B	23.5901	27.0794	3.48933		-0.539619	1.45359		6D4B	25.1634	28.3767	3.21335		-0.206635	1.15399
2D4B	25.6062	26.4155	0.809336		-2.72247	6.60003		4D4B	23.7581	27.144	3.38592		-0.643029	1.5616		6D4B	25.3005	28.6914	3.39087		-0.0291178	1.02039
2D4B	25.8678	26.5666	0.698763		-2.83305	7.12577		4D4B	24.0337	27.3004	3.26671		-0.762234	1.69612		6D4B	25.3114	28.7711	3.45972		0.0397294	0.972837
2D6B	22.9501	25.6822	2.73211		-0.799701	1.74074		4D6B	23.7281	27.1401	3.41202		-0.616929	1.53361		6D6B	24.9547	28.5996	3.64481		0.224823	0.8557
2D6B	23.0422	25.8914	2.84919		-0.682616	1.60505		4D6B	23.9448	27.359	3.41425		-0.614695	1.53123		6D6B	25.2956	28.673	3.37735		-0.0426374	1.03
2D6B	23.1351	25.9129	2.77785		-0.753964	1.68642		4D6B	24.2376	27.421	3.18346		-0.84549	1.79687		6D6B	25.6207	29.0144	3.39368		-0.0263034	1.0184
2D7B	22.869	25.4885	2.61953		-0.912279	1.88202		4D7B	22.8488	26.3288	3.48004		-0.548906	1.46298		6D7B	27.5186	29.8681	2.34955		-1.07044	2.10007
2D7B	22.9946	25.5724	2.57777		-0.954043	1.93729		4D7B	22.8833	26.411	3.52776		-0.501188	1.41538		6D7B	27.7585	30.1051	2.34663		-1.07336	2.10433
2D7B	23.1476	26.0001	2.85242		-0.679393	1.60147		4D7B	22.977	26.5401	3.56314		-0.465808	1.38109		6D7B	28.0305	30.2342	2.20368		-1.21631	2.32351
Sample name	EF1α Ct	GSTZ1 Ct	△Ct	Average △Ct	△△Ct	2-△△Ct		Sample name	EF1α Ct	GSTZ1 Ct	△Ct	Average △Ct	△△Ct	2-△△Ct		Sample name	EF1α Ct	GSTZ1 Ct	△Ct	Average △Ct	△△Ct	2-△△Ct
Flower Bud	22.7647	30.2339	7.46924		0.218971	0.859178		Flower Bud	22.8803	30.5532	7.67288		-0.14512	1.10582		Flower Bud	24.0757	31.3028	7.22709		0.0137804	0.990494
Flower Bud	23.042	30.3267	7.28471		0.0344486	0.976405		Flower Bud	22.9723	30.8099	7.83763		0.019631	0.986485		Flower Bud	24.134	31.3618	7.22782		0.0145186	0.989987
Flower Bud	23.4165	30.4134	6.99684	7.25026	-0.25342	1.19203		Flower Bud	22.9748	30.9183	7.94349	7.818	0.125489	0.916693		Flower Bud	24.2068	31.3918	7.18501	7.21331	-0.0282989	1.01981
2D3B	29.1711	31.3155	2.14442		-5.10585	34.4361		4D3B	24.0274	32.7453	8.7179		0.899903	0.535923		6D3B	26.6953	35.1903	8.495		1.28169	0.411312
2D3B	29.2392	31.7047	2.46541		-4.78485	27.5667		4D3B	24.0541	32.782	8.72784		0.909849	0.532241		6D3B	26.9487	35.6664	8.71768		1.50438	0.352482
2D3B	29.3844	32.1977	2.81335		-4.43691	21.6593		4D3B	24.1481	32.8511	8.703		0.885008	0.541485		6D3B	27.085	35.869	8.78402		1.57071	0.336642
2D4B	25.4738	30.1406	4.66687		-2.5834	5.9935		4D4B	23.5901	31.4754	7.88539		0.067391	0.954362		6D4B	25.1634	32.7393	7.57592		0.362615	0.777754
2D4B	25.6062	30.2609	4.65469		-2.59557	6.04428		4D4B	23.7581	31.7559	7.99787		0.17987	0.882783		6D4B	25.3005	32.7653	7.46481		0.251508	0.840018
2D4B	25.8678	30.4507	4.5829		-2.66737	6.35268		4D4B	24.0337	32.0999	8.06617		0.248171	0.841963		6D4B	25.3114	33.2635	7.95211		0.738805	0.599236
2D6B	22.9501	29.167	6.21684		-1.03343	2.04688		4D6B	23.7281	31.0117	7.28361		-0.534384	1.44832		6D6B	24.9547	33.0404	8.08569		0.872385	0.546243
2D6B	23.0422	29.3646	6.32247		-0.927792	1.90236		4D6B	23.9448	31.3565	7.41171		-0.406285	1.32527		6D6B	25.2956	33.0991	7.80342		0.590118	0.664289
2D6B	23.1351	29.4341	6.299		-0.951263	1.93356		4D6B	24.2376	31.5963	7.35871		-0.459282	1.37486		6D6B	25.6207	33.3782	7.75752		0.544218	0.685763
2D7B	22.869	28.6549	5.78591		-1.46436	2.75941		4D7B	22.8488	31.1512	8.30237		0.484378	0.714805		6D7B	27.5186	35.4091	7.89051		0.677205	0.625376
2D7B	22.9946	29.2607	6.26609		-0.984177	1.97818		4D7B	22.8833	31.1562	8.2729		0.454906	0.729558		6D7B	27.7585	35.6407	7.88222		0.668914	0.62898
2D7B	23.1476	29.4749	6.32725		-0.923018	1.89608		4D7B	22.977	31.2663	8.28934		0.471347	0.721291		6D7B	28.0305	37.1746	9.14407		1.93076	0.26229
Sample name	EF1α Ct	GSTZ2 Ct	△Ct	Average △Ct	△△Ct	2-△△Ct		Sample name	EF1α Ct	GSTZ2 Ct	△Ct	Average △Ct	△△Ct	2-△△Ct		Sample name	EF1α Ct	GSTZ2 Ct	△Ct	Average △Ct	△△Ct	2-△△Ct
Flower Bud	22.7647	25.7451	2.98049		0.194211	0.874051		Flower Bud	22.8803	26.1833	3.30299		-0.0259933	1.01818		Flower Bud	24.0757	26.6791	2.60345		-0.0870956	1.06223
Flower Bud	23.042	25.7826	2.74059		-0.0456824	1.03217		Flower Bud	22.9723	26.2193	3.24698		-0.0820075	1.05849		Flower Bud	24.134	26.8385	2.70445		0.0139098	0.990405
Flower Bud	23.4165	26.0543	2.63775	2.78628	-0.148529	1.10844		Flower Bud	22.9748	26.4118	3.43698	3.32898	0.108001	0.927873		Flower Bud	24.2068	26.9705	2.76373	2.69054	0.0731857	0.950537
2D3B	29.1711	26.4331	-2.73799		-5.52427	46.0224		4D3B	24.0274	28.0993	4.07192		0.742941	0.59752		6D3B	26.6953	30.9422	4.24693		1.55639	0.340002
2D3B	29.2392	26.5639	-2.67532		-5.4616	44.0661		4D3B	24.0541	28.3532	4.29904		0.970061	0.510485		6D3B	26.9487	31.0387	4.09		1.39945	0.379073
2D3B	29.3844	26.6661	-2.71826		-5.50453	45.3973		4D3B	24.1481	28.5172	4.36908		1.0401	0.486293		6D3B	27.085	31.5265	4.44152		1.75097	0.297101
2D4B	25.4738	25.5121	0.0383776		-2.7479	6.71738		4D4B	23.5901	26.5445	2.95448		-0.374506	1.2964		6D4B	25.1634	27.9462	2.78288		0.0923345	0.938004
2D4B	25.6062	25.8401	0.233904		-2.55237	5.86598		4D4B	23.7581	26.5634	2.80531		-0.523676	1.43761		6D4B	25.3005	28.0279	2.72735		0.0368074	0.97481
2D4B	25.8678	25.8525	-0.0153538		-2.80163	6.97228		4D4B	24.0337	26.7572	2.72352		-0.605466	1.52147		6D4B	25.3114	28.0662	2.75479		0.0642429	0.956447
2D6B	22.9501	24.7583	1.8082		-0.978073	1.96983		4D6B	23.7281	26.7049	2.97685		-0.352131	1.27644		6D6B	24.9547	27.9818	3.02705		0.336501	0.79196
2D6B	23.0422	25.0227	1.98051		-0.805765	1.74807		4D6B	23.9448	27.0998	3.15503		-0.173951	1.12814		6D6B	25.2956	28.0526	2.757		0.0664567	0.954981
2D6B	23.1351	25.0598	1.9247		-0.861572	1.81702		4D6B	24.2376	27.2921	3.05457		-0.274415	1.2095		6D6B	25.6207	28.4443	2.82367		0.133127	0.911853
2D7B	22.869	24.8025	1.93349		-0.852787	1.80599		4D7B	22.8488	26.358	3.50921		0.18023	0.882563		6D7B	27.5186	30.2136	2.69504		0.00449133	0.996892
2D7B	22.9946	24.8715	1.87687		-0.909407	1.87827		4D7B	22.8833	26.4584	3.57512		0.24614	0.843149		6D7B	27.7585	30.4678	2.70929		0.0187445	0.987091
2D7B	23.1476	25.1217	1.97405		-0.812225	1.75592		4D7B	22.977	26.7543	3.77729		0.448307	0.732903		6D7B	28.0305	30.7818	2.75132		0.0607733	0.95875
Sample name	EF1α Ct	GSTL1 Ct	△Ct	Average △Ct	△△Ct	2-△△Ct		Sample name	EF1α Ct	GSTL1 Ct	△Ct	Average △Ct	△△Ct	2-△△Ct		Sample name	EF1α Ct	GSTL1 Ct	△Ct	Average △Ct	△△Ct	2-△△Ct
Flower Bud	22.7647	26.7512	3.98652		0.0935383	0.937221		Flower Bud	22.8803	26.8083	3.92793		-0.0535767	1.03783		Flower Bud	24.0757	27.2521	3.17637		-0.0142577	1.00993
Flower Bud	23.042	27.0417	3.9997		0.106716	0.9287		Flower Bud	22.9723	26.9435	3.97117		-0.0103391	1.00719		Flower Bud	24.134	27.3465	3.21249		0.0218658	0.984958
Flower Bud	23.4165	27.1093	3.69273	3.89298	-0.200254	1.1489		Flower Bud	22.9748	27.0202	4.04542	3.98151	0.0639158	0.956664		Flower Bud	24.2068	27.3898	3.18301	3.19062	-0.00760808	1.00529
2D3B	29.1711	26.3986	-2.7725		-6.66549	101.511		4D3B	24.0274	27.909	3.88158		-0.0999293	1.07172		6D3B	26.6953	30.3331	3.63785		0.447224	0.733453
2D3B	29.2392	26.6031	-2.63615		-6.52913	92.356		4D3B	24.0541	27.9966	3.94245		-0.0390626	1.02745		6D3B	26.9487	30.4652	3.51654		0.325918	0.79779
2D3B	29.3844	26.7449	-2.63951		-6.53249	92.5711		4D3B	24.1481	28.0504	3.90226		-0.0792459	1.05647		6D3B	27.085	30.6004	3.5154		0.324774	0.798424
2D4B	25.4738	26.3205	0.846721		-3.04626	8.2607		4D4B	23.5901	27.3015	3.71145		-0.270055	1.20585		6D4B	25.1634	28.2632	3.09981		-0.0908136	1.06497
2D4B	25.6062	26.4977	0.891533		-3.00145	8.00805		4D4B	23.7581	27.3504	3.59236		-0.389144	1.30962		6D4B	25.3005	28.2814	2.9809		-0.209726	1.15647
2D4B	25.8678	26.5028	0.634959		-3.25802	9.56672		4D4B	24.0337	27.4853	3.45164		-0.529865	1.44379		6D4B	25.3114	28.4773	3.16584		-0.0247844	1.01733
2D6B	22.9501	25.6279	2.6778		-1.21518	2.3217		4D6B	23.7281	27.504	3.77596		-0.205544	1.15312		6D6B	24.9547	28.0359	3.08116		-0.109461	1.07882
2D6B	23.0422	25.6563	2.61413		-1.27885	2.42646		4D6B	23.9448	27.5989	3.65409		-0.327418	1.25477		6D6B	25.2956	28.0662	2.77058		-0.420044	1.33797
2D6B	23.1351	25.8479	2.7128		-1.18019	2.26606		4D6B	24.2376	27.6419	3.40439		-0.577117	1.49187		6D6B	25.6207	28.219	2.59828		-0.592339	1.50769
2D7B	22.869	25.4657	2.5967		-1.29628	2.45595		4D7B	22.8488	26.5481	3.69934		-0.282166	1.21602		6D7B	27.5186	29.2655	1.74699		-1.44364	2.72006
2D7B	22.9946	25.5805	2.58586		-1.30712	2.47448		4D7B	22.8833	26.5723	3.689		-0.29251	1.22477		6D7B	27.7585	29.3918	1.63334		-1.55728	2.94298
2D7B	23.1476	25.6941	2.5465		-1.34649	2.54292		4D7B	22.977	26.6397	3.66269		-0.318821	1.24731		6D7B	28.0305	29.6244	1.59391		-1.59671	3.02454
Sample name	EF1α Ct	GSTL7 Ct	△Ct	Average △Ct	△△Ct	2-△△Ct		Sample name	EF1α Ct	GSTL7 Ct	△Ct	Average △Ct	△△Ct	2-△△Ct		Sample name	EF1α Ct	GSTL7 Ct	△Ct	Average △Ct	△△Ct	2-△△Ct
Flower Bud	22.7647	27.0583	4.29365		0.0567918	0.9614		Flower Bud	22.8803	27.1435	4.26313		-0.037177	1.0261		Flower Bud	24.0757	27.3993	3.32358		-0.0598895	1.04239
Flower Bud	23.042	27.2978	4.25588		0.0190157	0.986906		Flower Bud	22.9723	27.2033	4.23102		-0.0692811	1.04919		Flower Bud	24.134	27.4483	3.31425		-0.0692161	1.04915
Flower Bud	23.4165	27.5776	4.16105	4.23686	-0.0758075	1.05395		Flower Bud	22.9748	27.3815	4.40676	4.3003	0.106458	0.928866		Flower Bud	24.2068	27.7193	3.51257	3.38347	0.129106	0.914398
2D3B	29.1711	27.2752	-1.89586		-6.13272	70.1671		4D3B	24.0274	27.9445	3.9171		-0.383199	1.30423		6D3B	26.6953	29.8794	3.18418		-0.199289	1.14813
2D3B	29.2392	27.4163	-1.82292		-6.05978	66.7076		4D3B	24.0541	27.9851	3.93102		-0.369279	1.29171		6D3B	26.9487	30.207	3.25838		-0.125084	1.09057
2D3B	29.3844	27.4376	-1.94675		-6.18361	72.6864		4D3B	24.1481	28.0515	3.90338		-0.396922	1.3167		6D3B	27.085	30.2573	3.17229		-0.211175	1.15763
2D4B	25.4738	26.0043	0.530538		-3.70632	13.0531		4D4B	23.5901	27.0776	3.48754		-0.812764	1.75657		6D4B	25.1634	28.2195	3.0561		-0.327363	1.25472
2D4B	25.6062	26.259	0.652755		-3.58411	11.9929		4D4B	23.7581	27.1056	3.34755		-0.952753	1.93556		6D4B	25.3005	28.2502	2.94963		-0.433832	1.35082
2D4B	25.8678	26.5182	0.65039		-3.58647	12.0125		4D4B	24.0337	27.1123	3.07857		-1.22173	2.33227		6D4B	25.3114	28.3115	3.00006		-0.383408	1.30442
2D6B	22.9501	25.294	2.3439		-1.89296	3.71397		4D6B	23.7281	27.1938	3.46577		-0.834528	1.78327		6D6B	24.9547	28.2353	3.28054		-0.102927	1.07395
2D6B	23.0422	25.421	2.37883		-1.85803	3.62514		4D6B	23.9448	27.242	3.29724		-1.00306	2.00425		6D6B	25.2956	28.2909	2.99521		-0.388256	1.30881
2D6B	23.1351	25.5369	2.40181		-1.83505	3.56784		4D6B	24.2376	27.3995	3.1619		-1.1384	2.20137		6D6B	25.6207	28.6012	2.98054		-0.402929	1.32219
2D7B	22.869	25.3322	2.46326		-1.7736	3.41906		4D7B	22.8488	26.2787	3.42993		-0.870373	1.82813		6D7B	27.5186	29.6681	2.14954		-1.23392	2.35206
2D7B	22.9946	25.6617	2.66704		-1.56983	2.96869		4D7B	22.8833	26.374	3.4907		-0.809605	1.75273		6D7B	27.7585	29.8423	2.08379		-1.29967	2.46173
2D7B	23.1476	25.7638	2.61617		-1.62069	3.07523		4D7B	22.977	26.4002	3.42318		-0.877119	1.8367		6D7B	28.0305	29.908	1.87748		-1.50599	2.84019
Sample name	EF1α Ct	DHAR1 Ct	△Ct	Average △Ct	△△Ct	2-△△Ct		Sample name	EF1α Ct	DHAR1 Ct	△Ct	Average △Ct	△△Ct	2-△△Ct		Sample name	EF1α Ct	DHAR1 Ct	△Ct	Average △Ct	△△Ct	2-△△Ct
Flower Bud	22.7647	22.8119	0.0472274		0.220162	0.858469		Flower Bud	22.8803	22.6904	-0.18996		-0.0272035	1.01903		Flower Bud	24.0757	22.6916	-1.3841		-0.0432722	1.03045
Flower Bud	23.042	22.9442	-0.0977883		0.075146	0.949246		Flower Bud	22.9723	22.8201	-0.152241		0.010515	0.992738		Flower Bud	24.134	22.8442	-1.28981		0.0510185	0.965255
Flower Bud	23.4165	22.9483	-0.468242	-0.172934	-0.295308	1.22715		Flower Bud	22.9748	22.8287	-0.146067	-0.162756	0.0166885	0.988499		Flower Bud	24.2068	22.8582	-1.34857	-1.34083	-0.00774633	1.00538
2D3B	29.1711	22.2582	-6.91285		-6.73991	106.885		4D3B	24.0274	24.2637	0.236341		0.399097	0.758333		6D3B	26.6953	26.243	-0.452235		0.888592	0.540141
2D3B	29.2392	22.4604	-6.77885		-6.60591	97.4043		4D3B	24.0541	24.3259	0.271815		0.434572	0.739913		6D3B	26.9487	26.436	-0.512701		0.828126	0.56326
2D3B	29.3844	22.8333	-6.55102		-6.37808	83.1752		4D3B	24.1481	24.7198	0.571673		0.734429	0.601056		6D3B	27.085	26.7629	-0.322049		1.01878	0.493534
2D4B	25.4738	22.4551	-3.01864		-2.84571	7.18859		4D4B	23.5901	22.9114	-0.678674		-0.515918	1.4299		6D4B	25.1634	23.8644	-1.29894		0.0418858	0.971384
2D4B	25.6062	22.6864	-2.91984		-2.74691	6.71277		4D4B	23.7581	22.9868	-0.77125		-0.608494	1.52467		6D4B	25.3005	23.8831	-1.41747		-0.0766454	1.05456
2D4B	25.8678	22.8185	-3.04932		-2.87639	7.3431		4D4B	24.0337	23.2003	-0.833376		-0.67062	1.59176		6D4B	25.3114	24.0714	-1.24		0.100822	0.932501
2D6B	22.9501	21.8119	-1.1382		-0.965264	1.95242		4D6B	23.7281	23.4235	-0.30455		-0.141794	1.10328		6D6B	24.9547	23.8295	-1.12522		0.215608	0.861183
2D6B	23.0422	21.9313	-1.1109		-0.937967	1.91583		4D6B	23.9448	23.4396	-0.50519		-0.342434	1.26789		6D6B	25.2956	23.8998	-1.39587		-0.0550411	1.03889
2D6B	23.1351	22.0717	-1.06337		-0.890437	1.85374		4D6B	24.2376	23.5318	-0.705784		-0.543028	1.45703		6D6B	25.6207	24.1049	-1.51576		-0.174932	1.12891
2D7B	22.869	22.2026	-0.66642		-0.493486	1.40784		4D7B	22.8488	22.7631	-0.0856766		0.0770794	0.947975		6D7B	27.5186	25.3915	-2.12707		-0.786241	1.72458
2D7B	22.9946	22.4243	-0.570296		-0.397361	1.3171		4D7B	22.8833	22.7876	-0.0956512		0.0671049	0.954552		6D7B	27.7585	25.6117	-2.14677		-0.805943	1.74829
2D7B	23.1476	22.6143	-0.533339		-0.360405	1.28379		4D7B	22.977	22.8882	-0.0887972		0.0739588	0.950028		6D7B	28.0305	25.9078	-2.12273		-0.781905	1.7194
Sample name	EF1α Ct	DHAR3 Ct	△Ct	Average △Ct	△△Ct	2-△△Ct		Sample name	EF1α Ct	DHAR3 Ct	△Ct	Average △Ct	△△Ct	2-△△Ct		Sample name	EF1α Ct	DHAR3 Ct	△Ct	Average △Ct	△△Ct	2-△△Ct
Flower Bud	22.7647	31.021	8.25633		0.151105	0.90056		Flower Bud	22.8803	28.9523	6.07199		-0.132149	1.09592		Flower Bud	24.0757	29.0091	4.93337		0.0294462	0.979796
Flower Bud	23.042	31.187	8.14503		0.0398019	0.972789		Flower Bud	22.9723	29.2099	6.2376		0.0334622	0.977073		Flower Bud	24.134	29.0118	4.87777		-0.0261496	1.01829
Flower Bud	23.4165	31.3308	7.91432	8.10523	-0.190907	1.14148		Flower Bud	22.9748	29.2776	6.30282	6.20414	0.0986867	0.933883		Flower Bud	24.2068	29.1074	4.90062	4.90392	-0.00329666	1.00229
2D3B	29.1711	34.2219	5.05088		-3.05435	8.30713		4D3B	24.0274	30.7479	6.72053		0.516397	0.699115		6D3B	26.6953	33.1185	6.42323		1.51931	0.348854
2D3B	29.2392	34.7094	5.47014		-2.63509	6.21215		4D3B	24.0541	30.8794	6.8253		0.621163	0.650146		6D3B	26.9487	33.4243	6.47564		1.57172	0.336407
2D3B	29.3844	34.8959	5.5115		-2.59373	6.03656		4D3B	24.1481	31.058	6.90988		0.705747	0.613125		6D3B	27.085	34.011	6.926		2.02208	0.246203
2D4B	25.4738	31.7874	6.31366		-1.79157	3.46192		4D4B	23.5901	28.5384	4.94836		-1.25577	2.38795		6D4B	25.1634	28.6832	3.51988		-1.38404	2.60999
2D4B	25.6062	31.9729	6.36673		-1.7385	3.33687		4D4B	23.7581	28.7929	5.03485		-1.16928	2.249		6D4B	25.3005	29.0306	3.73007		-1.17385	2.25613
2D4B	25.8678	32.2565	6.38869		-1.71653	3.28646		4D4B	24.0337	29.1077	5.07404		-1.1301	2.18874		6D4B	25.3114	29.0791	3.76767		-1.13625	2.19809
2D6B	22.9501	29.9382	6.98804		-1.11719	2.16924		4D6B	23.7281	29.0754	5.34734		-0.856793	1.81101		6D6B	24.9547	28.9554	4.0007		-0.903217	1.87023
2D6B	23.0422	30.0048	6.96264		-1.14259	2.20777		4D6B	23.9448	29.1614	5.21664		-0.987495	1.98274		6D6B	25.2956	29.1867	3.89109		-1.01283	2.01786
2D6B	23.1351	30.0051	6.87005		-1.23517	2.3541		4D6B	24.2376	29.5099	5.27235		-0.931791	1.90764		6D6B	25.6207	29.435	3.81429		-1.08963	2.1282
2D7B	22.869	30.2652	7.39624		-0.708993	1.63466		4D7B	22.8488	27.6748	4.82603		-1.3781	2.59926		6D7B	27.5186	30.4896	2.97107		-1.93285	3.8181
2D7B	22.9946	30.3068	7.31221		-0.793018	1.7327		4D7B	22.8833	27.7321	4.84887		-1.35527	2.55845		6D7B	27.7585	30.6332	2.87465		-2.02927	4.08197
2D7B	23.1476	30.4882	7.34052		-0.764703	1.69902		4D7B	22.977	27.7844	4.80744		-1.39669	2.63298		6D7B	28.0305	30.7178	2.6873		-2.21662	4.64802
Sample name	EF1α Ct	GSTU1 Ct	△Ct	Average △Ct	△△Ct	2-△△Ct		Sample name	EF1α Ct	GSTU1 Ct	△Ct	Average △Ct	△△Ct	2-△△Ct		Sample name	EF1α Ct	GSTU1 Ct	△Ct	Average △Ct	△△Ct	2-△△Ct
Flower Bud	22.7647	35.2541	12.4894		-0.828286	1.77557		Flower Bud	22.8803	32.2524	9.37204		-0.0300172	1.02102		Flower Bud	24.0757	32.5651	8.48939		-0.13459	1.09778
Flower Bud	23.042	36.1252	13.0832		-0.234455	1.17646		Flower Bud	22.9723	32.326	9.35368		-0.0483735	1.0341		Flower Bud	24.134	32.7729	8.63889		0.0149068	0.989721
Flower Bud	23.4165	37.797	14.3804	13.3177	1.06274	0.478722		Flower Bud	22.9748	32.4552	9.48045	9.40206	0.0783907	0.947114		Flower Bud	24.2068	32.9504	8.74367	8.62398	0.119683	0.92039
2D3B	29.1711	33.0432	3.87215		-9.44554	697.255		4D3B	24.0274	36.5207	12.4934		3.09129	0.117335		6D3B	26.6953	39.9014	13.2062		4.58218	0.0417472
2D3B	29.2392	37.4385	8.19928		-5.11841	34.7372		4D3B	24.0541	37.3788	13.3247		3.92265	0.0659423		6D3B	26.9487	40.8834	13.9347		5.31075	0.0251945
2D3B	29.3844	41.326	11.9417		-1.37604	2.59555		4D3B	24.1481	37.5164	13.3683		3.96622	0.0639808		6D3B	27.085	41.2114	14.1264		5.50239	0.0220605
2D4B	25.4738	31.3226	5.84887		-7.46882	177.15		4D4B	23.5901	33.2614	9.67132		0.269262	0.829744		6D4B	25.1634	32.5295	7.36617		-1.25782	2.39133
2D4B	25.6062	37.4658	11.8596		-1.45813	2.74752		4D4B	23.7581	33.4425	9.68448		0.28242	0.822211		6D4B	25.3005	32.7202	7.41964		-1.20434	2.30432
2D4B	25.8678	39.525	13.6572		0.339485	0.790323		4D4B	24.0337	33.7214	9.68766		0.2856	0.8204		6D4B	25.3114	32.9253	7.61388		-1.0101	2.01406
2D6B	22.9501	33.5257	10.5755		-2.74216	6.6907		4D6B	23.7281	33.6753	9.94719		0.545139	0.685326		6D6B	24.9547	34.5586	9.60388		0.979899	0.507015
2D6B	23.0422	38.2365	15.1944		1.87668	0.272309		4D6B	23.9448	33.8403	9.89555		0.493499	0.7103		6D6B	25.2956	34.6704	9.37478		0.750802	0.594273
2D6B	23.1351	44.4586	21.3236		8.00587	0.00389038		4D6B	24.2376	34.2253	9.98773		0.585672	0.666339		6D6B	25.6207	35.2422	9.62156		0.997576	0.500841
2D7B	22.869	35.6318	12.7629		-0.554821	1.46899		4D7B	22.8488	33.7323	10.8835		1.48149	0.358118		6D7B	27.5186	35.7204	8.20189		-0.422097	1.33987
2D7B	22.9946	36.0013	13.0066		-0.311055	1.24061		4D7B	22.8833	34.071	11.1878		1.78571	0.290033		6D7B	27.7585	36.7779	9.01936		0.395374	0.760292
2D7B	23.1476	37.2947	14.1471		0.829394	0.562765		4D7B	22.977	34.5186	11.5416		2.13956	0.226949		6D7B	28.0305	37.9152	9.88474		1.26076	0.417324
Sample name	EF1α Ct	GSTU6 Ct	△Ct	Average △Ct	△△Ct	2-△△Ct		Sample name	EF1α Ct	GSTU6 Ct	△Ct	Average △Ct	△△Ct	2-△△Ct		Sample name	EF1α Ct	GSTU6 Ct	△Ct	Average △Ct	△△Ct	2-△△Ct
Flower Bud	22.7647	31.0599	8.29521		-1.1988	2.29549		Flower Bud	22.8803	34.7253	11.845		-0.114016	1.08224		Flower Bud	24.0757	34.0829	10.0072		-0.263482	1.20037
Flower Bud	23.042	32.5919	9.54997		0.0559531	0.961959		Flower Bud	22.9723	34.83	11.8577		-0.101255	1.07271		Flower Bud	24.134	34.5182	10.3842		0.113518	0.924332
Flower Bud	23.4165	34.0534	10.6369	9.49401	1.14285	0.452865		Flower Bud	22.9748	35.1491	12.1743	11.959	0.215271	0.861384		Flower Bud	24.2068	34.6274	10.4206	10.2707	0.149964	0.901273
2D3B	29.1711	32.6302	3.45913		-6.03488	65.5662		4D3B	24.0274	44.8096	20.7822		8.82319	0.00220777		6D3B	26.6953	36.1687	9.4734		-0.797256	1.73779
2D3B	29.2392	33.0902	3.85096		-5.64305	49.9721		4D3B	24.0541	44.9937	20.9396		8.98063	0.00197953		6D3B	26.9487	36.2578	9.30912		-0.961535	1.94738
2D3B	29.3844	33.3605	3.97617		-5.51784	45.818		4D3B	24.1481	45.0644	20.9163		8.95729	0.00201181		6D3B	27.085	36.5462	9.46126		-0.8094	1.75248
2D4B	25.4738	32.6393	7.16552		-2.32849	5.02281		4D4B	23.5901	36.4425	12.8524		0.893417	0.538338		6D4B	25.1634	35.6688	10.5054		0.234751	0.849832
2D4B	25.6062	33.3665	7.7603		-1.73372	3.32584		4D4B	23.7581	36.8707	13.1126		1.15364	0.449489		6D4B	25.3005	36.3521	11.0516		0.780937	0.581989
2D4B	25.8678	34.1785	8.31071		-1.1833	2.27096		4D4B	24.0337	37.1566	13.1229		1.16386	0.446316		6D4B	25.3114	36.4844	11.173		0.902344	0.535017
2D6B	22.9501	31.6189	8.66875		-0.825263	1.77186		4D6B	23.7281	34.7244	10.9963		-0.962661	1.9489		6D6B	24.9547	37.0407	12.086		1.81533	0.28414
2D6B	23.0422	32.572	9.52982		0.0358021	0.975489		4D6B	23.9448	34.9009	10.9561		-1.0029	2.00402		6D6B	25.2956	37.2683	11.9727		1.70204	0.30735
2D6B	23.1351	32.8939	9.75878		0.264766	0.832334		4D6B	24.2376	35.1671	10.9295		-1.02948	2.04128		6D6B	25.6207	38.1843	12.5636		2.29297	0.204055
2D7B	22.869	31.615	8.74602		-0.747997	1.67946		4D7B	22.8488	30.2568	7.40805		-4.55095	23.4408		6D7B	27.5186	41.8367	14.3181		4.04747	0.0604769
2D7B	22.9946	33.1312	10.1365		0.642522	0.640592		4D7B	22.8833	30.4843	7.60101		-4.358	20.5063		6D7B	27.7585	42.4268	14.6683		4.39761	0.0474448
2D7B	23.1476	37.4818	14.3342		4.84016	0.0349114		4D7B	22.977	30.7874	7.81039		-4.14861	17.736		6D7B	28.0305	42.9808	14.9503		4.67965	0.0390198
