# Supplementary material for: Genome-wide identification and light-quality-dependent characterization of Glutathione S-transferase genes involved in anthocyanin accumulation in Rhododendron
Source: BMC Plant Biol. 2026 Apr 2;26:843. doi: 10.1186/s12870-026-08698-1 (PMC13169737; doi:10.1186/s12870-026-08698-1)
Supplement: Supplementary file 1 — Supplementary Material 1. [file 12870_2026_8698_MOESM1_ESM.zip › Supplementary File/Table S1 Basic information and physicochemical properties of 87 RsGST proteins in Rhododendron simsii.xlsx]

## Sheet: Sheet1
Gene	Length (aa)	MW (Da)	pI	Instability index	Aliphatic index	GRAVY
RsGSTL9	748	83802.4	8.92	38	75.4	-0.467
RsGSTU52	136	15345.7	9.59	31.78	75.29	-0.421
RsGSTU50	171	19104.2	4.91	27.15	83.98	0.142
RsGSTU44	184	20211.3	4.98	22.09	88.64	-0.132
RsGSTU48	97	10485.2	4.82	31.67	98.45	0.245
RsGSTU46	160	18040.7	5.22	34.17	80	-0.107
RsGSTU49	379	42162.1	5.15	31.76	97.1	0.092
RsGSTU45	261	28727.4	5.35	28.73	90.57	0.032
RsGSTU51	127	13941.3	6.72	29.19	80	-0.017
RsGSTU36	178	19718.8	8.52	32.59	86.07	-0.384
RsGSTU43	214	24040.3	8.47	28.52	91.21	0.201
RsGSTU37	127	13972.3	6.31	20.78	86.93	-0.035
RsGSTU47	124	13417.6	5.44	19.44	101.53	0.281
RsGSTU39	125	13842.1	5.58	30.86	92.24	0.006
RsGSTU40	266	30671.6	5.47	45.56	92.07	-0.268
RsGSTU42	339	37508.4	4.85	33.24	93.92	0.099
RsGSTU38	149	16411	5.1	18.87	87.11	-0.058
RsGSTU41	117	12879	5.48	33.42	90	0.097
RsGSTL8	230	26827.9	5.9	43.3	85.61	-0.205
RsGSTL7	297	33641.6	6.92	54.58	87	-0.27
RsGSTF11	225	25137.1	5.55	39.49	95.82	-0.052
RsGSTF8	147	16540.3	6.96	36.02	80.88	-0.237
RsGSTU35	124	13430.5	6.28	30.12	75.56	-0.16
RsGSTF7	212	23693.4	5.72	26.32	93.92	-0.034
RsGSTU34	223	25929.7	5.66	50.79	78.61	-0.349
RsGSTF4	211	24055	5.89	30.93	95.17	-0.045
RsGSTF10	200	22612.3	5.98	34.75	97.5	-0.081
RsGSTF5	211	23741.6	6.1	29.43	100.28	-0.015
RsGSTF9	224	25176.1	8.78	36.94	86.21	-0.135
RsGSTF6	226	25069.2	6.49	38.05	88.1	0.114
RsGSTL6	421	47214.2	9	41.98	84.04	-0.272
RsGSTU28	95	10431.2	4.83	23.52	107.79	0.135
RsGSTL5	711	79732.1	9.2	40.94	77.55	-0.419
RsGSTU27	331	36338.4	8.8	21.7	96.77	0.002
RsGSTU33	189	21440.1	5.13	22.08	119.58	-0.068
RsGSTU30	199	22161.5	5.5	38.17	83.32	-0.218
RsGSTZ7	444	50524	5.34	35.31	82.39	-0.372
RsGSTU26	121	13169	4.85	43.2	76.69	-0.221
RsGSTU32	106	11615.4	4.27	53.38	105.57	0.11
RsGSTU29	119	13103.3	5.01	22.91	105.71	0.057
RsGSTU24	133	14876.4	5.45	31.69	93.31	0.002
RsGSTU22	164	18417.3	5.76	37.83	89.27	-0.121
RsGSTF3	180	20545.5	6.52	34.22	89.28	-0.314
RsGSTU31	234	26023.4	4.68	40.18	119.15	0.253
RsGSTU25	408	43757.4	5.24	20.67	93.31	0.098
RsGSTU23	141	15654.2	4.72	34.92	88.65	0.034
RsGSTZ6	449	51164.9	5.8	41.49	77.73	-0.424
RsGSTZ5	207	23709.1	5.77	34.41	92.85	-0.327
RsGSTZ4	420	46934.7	4.89	50.48	99.24	-0.15
RsGSTZ3	153	17181.3	9.61	54.5	113.33	0.101
RsDHAR6	274	30324.9	9.01	40.17	83.98	-0.31
RsDHAR3	430	46766.7	5.61	38.38	85.91	-0.102
RsDHAR4	125	14253.3	5.46	40.99	80.4	-0.442
RsDHAR5	91	10350.2	9.33	34.47	92.2	0.03
RsDHAR2	212	23768.5	5.68	29	102.08	-0.15
RsGSTF2	213	24480.4	6.23	39.55	102.96	-0.151
RsTCHQD1	267	31083	7.84	41.61	100.71	-0.164
RsGSTU21	225	25633	6.03	37.5	99.69	-0.157
RsGSTU19	319	36669.6	5.81	40.16	94.14	-0.209
RsGSTZ2	263	29484.3	6.34	55.09	105.32	0.007
RsGSTF1	216	24458.9	7.69	39.53	80.37	-0.443
RsGSTU20	416	47183.6	6.14	32.06	95.55	-0.302
RsGSTU18	168	19118.4	8.39	52.4	98.04	-0.253
RsGSTU17	421	49051.1	4.98	40.3	75.25	-0.356
RsGSTU16	298	33768	8.49	39.68	80.77	-0.234
RsGSTU15	196	22166.9	4.79	34.14	106.94	0.022
RsGSTZ1	826	90944	6.18	41.29	93.28	-0.119
RsGSTU12	258	28740	4.95	50.26	80.93	-0.149
RsGSTU9	141	16238.8	6.44	41.75	80.28	-0.406
RsGSTU5	301	34084.4	5.39	28.48	90.4	-0.089
RsGSTU14	176	20105.4	5.23	43.62	105.23	-0.115
RsGSTU7	164	19102.1	5.1	50.38	92.74	-0.171
RsGSTU13	137	15581	4.98	34.73	86.86	-0.146
RsGSTU8	138	16078.6	5.16	48.19	80.58	-0.314
RsGSTU10	367	42207	6.01	41.08	90.11	-0.235
RsGSTU11	111	12889.8	6.1	54.53	81.71	-0.411
RsGSTU6	189	21983.2	5.18	43.42	80.95	-0.383
RsGSTU4	255	29413.9	5.13	53.85	81.88	-0.269
RsGSTL1	365	41728.4	7.13	36.11	73.56	-0.441
RsGSTL4	325	36392.8	9.14	59.21	78.98	-0.318
RsGSTL3	316	35418.2	8.25	55.67	74.75	-0.381
RsDHAR1	348	39370.1	9.14	40.81	101.58	-0.119
RsGSTL2	312	35102.9	7.64	60.5	75.38	-0.419
RsGSTU3	375	42342.7	9.45	40.56	92	-0.25
RsGSTT1	303	34380.8	8.75	44.95	86.9	-0.31
RsGSTU1	125	13735	5.45	36.59	89.84	0.111
RsGSTU2	569	63468.8	4.57	51.22	76.61	-0.332
