# Supplementary material for: Genome-wide identification and light-quality-dependent characterization of Glutathione S-transferase genes involved in anthocyanin accumulation in Rhododendron
Source: BMC Plant Biol. 2026 Apr 2;26:843. doi: 10.1186/s12870-026-08698-1 (PMC13169737; doi:10.1186/s12870-026-08698-1)
Supplement: Supplementary file 1 — Supplementary Material 1. [file 12870_2026_8698_MOESM1_ESM.zip › Supplementary File/Table S10 Consensus sequences of motifs 1–10 identified by MEME.xlsx]

## Sheet: Sheet1
Motif	Width (aa)	Sites	E-value	MEME consensus sequence
motif-1	21	50	3.7e-488	GDTIGYLDIALGSFLGWLRAI
motif-2	39	39	5.2e-718	EKMANIKLLDETKTPGLFGWAERFGSNPAVKDVJPETEK
motif-3	29	24	7.1e-407	EEAKAAALEQVMEGLMLLEDAFAKCGKGK
motif-4	29	35	1.7e-267	VPVLEHGDKVIFESLAILEYIDEKYKQPG
motif-5	41	8	2e-165	DLHHLPNJQYLMGTQVKKLFDSRPHVNAWCADILARPAWLK
motif-6	41	9	2.9e-151	MNAWRALCTEGEDKEMYLKZAVESLEKIEQELIKGKSKFFG
motif-7	41	15	3.7e-169	GFAKDEGVVEEAEAKLGKVLDIYEERLGKSKYLGGDDFTLA
motif-8	41	14	5.6e-168	ASQRVLACLYEKGLEFEYVPVBLRKGEHKKSPFJSLNPFGQ
motif-9	21	29	3.7e-128	PKLFGWAKRFNSNEAVKDVLP
motif-10	41	6	1.7e-96	CAVDLSLAPKLYHLEVTLDHFKSWKIPESLTHVNNYIKLLF
