# Supplementary material for: Genome-wide identification and light-quality-dependent characterization of Glutathione S-transferase genes involved in anthocyanin accumulation in Rhododendron
Source: BMC Plant Biol. 2026 Apr 2;26:843. doi: 10.1186/s12870-026-08698-1 (PMC13169737; doi:10.1186/s12870-026-08698-1)
Supplement: Supplementary file 1 — Supplementary Material 1. [file 12870_2026_8698_MOESM1_ESM.zip › Supplementary File/Table S2 Subfamily-level comparison of physicochemical properties of RsGST proteins.xlsx]

## Sheet: Sheet1
Subfamily	Number of genes	Length mean (aa)	Length SD (aa)	Length range (aa)	MW mean (Da)	MW SD (Da)	MW range (Da)	pI mean	pI SD	Instability mean	Instability SD	Aliphatic mean	Aliphatic SD	GRAVY mean	GRAVY SD
DHAR	6	246.67	130.28	91-430	27472.3	14167.5	10350.24-46766.66	7.37	1.96	37.3	4.74	91.02	9.21	-0.182	0.168
Lambda	9	413.89	186.31	230-748	46651.2	20694.5	26827.93-83802.43	8.01	1.18	47.81	9.57	79.14	5.11	-0.355	0.091
Phi	11	205.91	23.48	147-226	23228.2	2595.72	16540.29-25176.1	6.54	0.96	35.02	4.46	91.86	7.5	-0.127	0.155
TCHQD	1	267		267-267	31083		31083.03-31083.03	7.84		41.61		100.71		-0.164
Tau	52	213.27	105.61	95-569	23969	11925.1	10431.18-63468.8	5.81	1.31	35.88	9.98	90.56	10.5	-0.102	0.192
Theta	1	303		303-303	34380.8		34380.75-34380.75	8.75		44.95		86.9		-0.31
Zeta	7	394.57	224.73	153-826	44277.4	24655.6	17181.28-90944.01	6.28	1.55	44.65	8.69	94.88	12.42	-0.183	0.199
