# Supplementary material for: Genome-wide identification and light-quality-dependent characterization of Glutathione S-transferase genes involved in anthocyanin accumulation in Rhododendron
Source: BMC Plant Biol. 2026 Apr 2;26:843. doi: 10.1186/s12870-026-08698-1 (PMC13169737; doi:10.1186/s12870-026-08698-1)
Supplement: Supplementary file 1 — Supplementary Material 1. [file 12870_2026_8698_MOESM1_ESM.zip › Supplementary File/Table S3 Ka, Ks and KaKs values of duplicated RsGST gene pairs and orthologous pairs.xlsx]

## Sheet: Sheet1
Comparison_type	Species_pair	Seq_1	Rs_name_1	Seq_2	Ka	Ks	Ka_Ks	EffectiveLen	AverageS-sites	AverageN-sites	cN	cS	pN	pS	Note
Intra-species (R. simsii vs R. simsii)	R. simsii vs R. simsii	rna-gnl|WGS:WJXA|Rhsim03G0128200.1	RsDHAR1	rna-gnl|WGS:WJXA|Rhsim09G0161100.1	0.337251	0.952587	0.354037	342	75.0833	266.917	72.5	40.5	0.27162	0.539401
Intra-species (R. simsii vs R. simsii)	R. simsii vs R. simsii	rna-gnl|WGS:WJXA|Rhsim08G0068100.1	KAF7134767.1	rna-gnl|WGS:WJXA|Rhsim12G0131300.1	0.431214			1314	317.917	996.083	326.667	244.333	0.327951	0.768545	High Sequence Divergence Value (pS>=0.75)
Intra-species (R. simsii vs R. simsii)	R. simsii vs R. simsii	rna-gnl|WGS:WJXA|Rhsim08G0157600.1	KAF7134316.1	rna-gnl|WGS:WJXA|Rhsim12G0131300.1	0.266185	1.23418	0.215677	1188	288	900	201.667	174.333	0.224074	0.605324
Intra-species (R. simsii vs R. simsii)	R. simsii vs R. simsii	rna-gnl|WGS:WJXA|Rhsim12G0053900.1	RsGSTU25	rna-gnl|WGS:WJXA|Rhsim12G0128500.1	0.386712	1.66856	0.231764	498	110.5	387.5	117.083	73.9167	0.302151	0.668929
Intra-species (R. simsii vs R. simsii)	R. simsii vs R. simsii	rna-gnl|WGS:WJXA|Rhsim12G0060800.1	KAF7123852.1	rna-gnl|WGS:WJXA|Rhsim12G0131300.1	0.141082	0.494072	0.285549	1248	306.5	941.5	121.083	110.917	0.128607	0.361881
Inter-species (R. simsii vs Arabidopsis)	R. simsii vs A. thaliana	rna-gnl|WGS:WJXA|Rhsim02G0228100.1	RsGSTT1	AT5G41210.1	0.347008	1.79611	0.1932	708	161.75	546.25	151.75	110.25	0.277803	0.681607
Inter-species (R. simsii vs Arabidopsis)	R. simsii vs A. thaliana	rna-gnl|WGS:WJXA|Rhsim05G0200400.1	RsGSTU15	AT2G29450.1	0.562822	4.51175	0.124746	255	56.9167	198.083	78.4167	42.5833	0.395877	0.74817
Inter-species (R. simsii vs Arabidopsis)	R. simsii vs A. thaliana	rna-gnl|WGS:WJXA|Rhsim05G0200400.1	RsGSTU15	AT3G09270.1	0.544692			504	109.083	394.917	152.917	93.0833	0.387212	0.853323	High Sequence Divergence Value (pS>=0.75)
Inter-species (R. simsii vs Arabidopsis)	R. simsii vs A. thaliana	rna-gnl|WGS:WJXA|Rhsim06G0184200.1	RsGSTU16	AT1G78320.1	0.630435			615	131.5	483.5	206.167	104.833	0.426405	0.797212	High Sequence Divergence Value (pS>=0.75)
Inter-species (R. simsii vs Arabidopsis)	R. simsii vs A. thaliana	rna-gnl|WGS:WJXA|Rhsim06G0184200.1	RsGSTU16	AT1G17170.1	0.565974			609	128.75	480.25	190.833	111.167	0.397362	0.86343	High Sequence Divergence Value (pS>=0.75)
Inter-species (R. simsii vs Arabidopsis)	R. simsii vs A. thaliana	rna-gnl|WGS:WJXA|Rhsim06G0184200.1	RsGSTU16	AT1G53680.1	0.560748			615	134.917	480.083	189.583	106.417	0.394897	0.788758	High Sequence Divergence Value (pS>=0.75)
Inter-species (R. simsii vs Arabidopsis)	R. simsii vs A. thaliana	rna-gnl|WGS:WJXA|Rhsim08G0022000.1	RsGSTF2	AT3G03190.1	0.320527			639	146.667	492.333	128.417	115.583	0.260833	0.788068	High Sequence Divergence Value (pS>=0.75)
Inter-species (R. simsii vs Arabidopsis)	R. simsii vs A. thaliana	rna-gnl|WGS:WJXA|Rhsim08G0022000.1	RsGSTF2	AT5G17220.1	0.347595	2.07859	0.167226	639	146.5	492.5	137	103	0.278173	0.703072
Inter-species (R. simsii vs Arabidopsis)	R. simsii vs A. thaliana	rna-gnl|WGS:WJXA|Rhsim11G0121800.1	RsGSTZ6	AT1G57720.1	0.157275	1.788	0.0879616	1236	273.917	962.083	136.5	186.5	0.14188	0.680864
Inter-species (R. simsii vs Arabidopsis)	R. simsii vs A. thaliana	rna-gnl|WGS:WJXA|Rhsim11G0112700.1	RsGSTZ4	AT2G02380.1	0.387084	2.19166	0.176617	594	140.917	453.083	137	100	0.302373	0.709639
Inter-species (R. simsii vs Arabidopsis)	R. simsii vs A. thaliana	rna-gnl|WGS:WJXA|Rhsim12G0128500.1	RsGSTU30	AT1G59670.1	0.582007			519	114.5	404.5	163.75	99.25	0.404821	0.866812	High Sequence Divergence Value (pS>=0.75)
Inter-species (R. simsii vs Arabidopsis)	R. simsii vs A. thaliana	rna-gnl|WGS:WJXA|Rhsim12G0131300.1	RsGSTL5	AT1G69790.1	0.216149	3.39405	0.0636847	1137	277	860	161.5	205.5	0.187791	0.741877
Inter-species (R. simsii vs Arabidopsis)	R. simsii vs A. thaliana	rna-gnl|WGS:WJXA|Rhsim12G0128500.1	RsGSTU30	AT1G69930.1	0.504843			510	113.083	396.917	145.833	97.1667	0.367415	0.859248	High Sequence Divergence Value (pS>=0.75)
Inter-species (R. simsii vs Arabidopsis)	R. simsii vs A. thaliana	rna-gnl|WGS:WJXA|Rhsim12G0131300.1	RsGSTL5	AT1G26970.1	0.263119	6.13839	0.0428646	1218	298.75	919.25	204	224	0.22192	0.749791
Inter-species (R. simsii vs Arabidopsis)	R. simsii vs A. thaliana	rna-gnl|WGS:WJXA|Rhsim12G0128500.1	RsGSTU30	AT1G27130.1	0.623105			555	127.333	427.667	181	96	0.423227	0.753927	High Sequence Divergence Value (pS>=0.75)
Inter-species (R. simsii vs Arabidopsis)	R. simsii vs A. thaliana	rna-gnl|WGS:WJXA|Rhsim12G0128500.1	RsGSTU30	AT1G10370.1	0.469686			549	121.417	427.583	149.25	96.75	0.349055	0.796843	High Sequence Divergence Value (pS>=0.75)
Inter-species (R. simsii vs Arabidopsis)	R. simsii vs A. thaliana	rna-gnl|WGS:WJXA|Rhsim12G0053700.1	RsGSTU23	AT1G10360.1	0.447461	4.11449	0.108753	420	93.8333	326.167	109.917	70.0833	0.336995	0.746892
Inter-species (R. simsii vs Arabidopsis)	R. simsii vs A. thaliana	rna-gnl|WGS:WJXA|Rhsim12G0131300.1	RsGSTL5	AT1G14370.1	0.21839	2.70819	0.0806407	1239	302.167	936.833	177.5	220.5	0.189468	0.72973
Inter-species (R. simsii vs Arabidopsis)	R. simsii vs A. thaliana	rna-gnl|WGS:WJXA|Rhsim12G0156800.1	RsGSTU33	AT1G74590.1	0.570959	1.86443	0.306238	360	83.75	276.25	110.417	57.5833	0.399698	0.687562
Inter-species (R. simsii vs Arabidopsis)	R. simsii vs A. thaliana	rna-gnl|WGS:WJXA|Rhsim12G0131300.1	RsGSTL5	AT2G02800.2	0.201511	3.53132	0.0570638	1245	301.833	943.167	166.667	224.333	0.17671	0.743236
Inter-species (R. simsii vs Arabidopsis)	R. simsii vs A. thaliana	rna-gnl|WGS:WJXA|Rhsim12G0156600.1	RsGSTU31	AT5G62480.1	0.674489	1.69752	0.397337	576	135.417	440.583	196	91	0.444865	0.672
Inter-species (R. simsii vs Arabidopsis)	R. simsii vs A. thaliana	rna-gnl|WGS:WJXA|Rhsim13G0013300.1	RsGSTF4	AT1G02920.1	0.289453			615	139.583	475.417	114.167	112.833	0.24014	0.808358	High Sequence Divergence Value (pS>=0.75)
Inter-species (R. simsii vs Arabidopsis)	R. simsii vs A. thaliana	rna-gnl|WGS:WJXA|Rhsim13G0013300.1	RsGSTF4	AT2G47730.1	0.329507			630	142.167	487.833	130.083	112.917	0.266655	0.794256	High Sequence Divergence Value (pS>=0.75)
Inter-species (R. simsii vs Arabidopsis)	R. simsii vs A. thaliana	rna-gnl|WGS:WJXA|Rhsim13G0013300.1	RsGSTF4	AT3G62760.1	0.473751			633	145.417	487.583	171.25	116.75	0.351222	0.802865	High Sequence Divergence Value (pS>=0.75)
Inter-species (R. simsii vs Arabidopsis)	R. simsii vs A. thaliana	rna-gnl|WGS:WJXA|Rhsim13G0090000.1	RsGSTL7	AT3G55040.1	0.39381	2.37758	0.165634	858	209	649	198.833	150.167	0.306369	0.718501
Inter-species (R. simsii vs Arabidopsis)	R. simsii vs A. thaliana	rna-gnl|WGS:WJXA|Rhsim13G0013300.1	RsGSTF4	AT4G02520.1	0.317036	3.06144	0.103558	615	139.917	475.083	122.833	103.167	0.258551	0.737344
Inter-species (R. simsii vs Arabidopsis)	R. simsii vs A. thaliana	rna-gnl|WGS:WJXA|Rhsim13G0090000.1	RsGSTL7	AT5G02780.1	0.321258	1.51213	0.212454	708	164.583	543.417	142	107	0.26131	0.650127
Inter-species (R. simsii vs Arabidopsis)	R. simsii vs A. thaliana	rna-gnl|WGS:WJXA|Rhsim13G0039600.1	RsGSTL6	AT5G44000.1	0.247198	1.93773	0.127571	1182	288.083	893.917	188.25	199.75	0.21059	0.693376
