# Supplementary material for: Genome-wide identification and light-quality-dependent characterization of Glutathione S-transferase genes involved in anthocyanin accumulation in Rhododendron
Source: BMC Plant Biol. 2026 Apr 2;26:843. doi: 10.1186/s12870-026-08698-1 (PMC13169737; doi:10.1186/s12870-026-08698-1)
Supplement: Supplementary file 1 — Supplementary Material 1. [file 12870_2026_8698_MOESM1_ESM.zip › Supplementary File/Table S4 Summary and classification of cis-acting regulatory elements identified in the 2-kb upstream promoters of RsGST genes.xlsx]

## Sheet: Additional file 9
Table S4: Summary and classification of cis-acting regulatory elements identified in the 2-kb upstream promoters of RsGST genes
	Hormone				Coercion					Growth and development
行标签	abscisic acid responsiveness	auxin-responsive element	gibberellin-responsive element	MeJA-responsiveness	defense and stress responsiveness	drought-inducibility	low-temperature responsiveness	MYBHv1 binding site	salicylic acid responsiveness	endosperm expression	anaerobic induction	anoxic specific inducibility	light responsive element	meristem expression	zein metabolism regulation	Total
KAF7112313.1	9	1	1	8	1	1	1	2		1	4	1	13		1	44
KAF7112592.1	4	1	1			3	2		1			1	8	1		22
KAF7112613.1	2	1		4	2							1	16	1	1	28
KAF7112614.1			1	10		1			1	1	1		8	2		25
KAF7112615.1	3	1	2	6					1		3		8		1	25
KAF7112616.1			2			1	4		1		1		10	1		20
KAF7112617.1	5	3	1	8	1	1	1	1			3	1	9		1	35
KAF7112620.1			2	4					2		2		10	1		21
KAF7112624.1	4	2	1	10	1				2	2	1		13	2		38
KAF7112626.1	4		3	2		1	3		1				13			27
KAF7112908.1	3			8	1	1		1			1	1	7			23
KAF7112910.1	2	1		2	1			1				1	10		1	19
KAF7112913.1	5	1		10					1		5		17	1		40
KAF7112915.1	2		2	4					1		2		10		1	22
KAF7112917.1	1	1	1	2		1	1	2			3		15			27
KAF7112918.1	8	3	1	8		1	2				2	1	12			38
KAF7112919.1			1	4					1		3		10	1		20
KAF7112920.1	1	1	1	4							2		8	1		18
KAF7112921.1	4		3	2		1	3		1				14			28
KAF7112922.1	1	1	1	4		1			1				11	1		21
KAF7113294.1	3		1		1		2	2	1		4	1	14		1	30
KAF7113496.1	1		3	4	1		2				1		9			21
KAF7113507.1	5			2	2		4				3		16	2	2	36
KAF7113743.1	4	1	3	4	1		2	2	1		2		11	1	1	33
KAF7119307.1					1		3			1	9	1	7		2	24
KAF7119348.1	4	2		4		1		1		2	4		15			33
KAF7119394.1	1			2	2			1			1	1	11	1		20
KAF7119609.1	4	3				1	2	4		1	3		12			30
KAF7119649.1	6			2	1						2	1	11	1		24
KAF7119773.1	3			2	1		1	1	2		3		8	1		22
KAF7119897.1	4	1		4			2				3		18	4		36
KAF7120082.1	2		2	4			3		1				10	1		23
KAF7120142.1	1	1		2	1	1			1	1	2		11		2	23
KAF7120262.1	4	2	3	2		1	1	1	1		1		14			30
KAF7120676.1	4			4			1	1			1		17		1	29
KAF7120921.1	3	2		4			1	3	1				4	2	1	21
KAF7121170.1	4		3	4	1					1			13	1		27
KAF7121449.1	1			4	1	1	1				2		5			15
KAF7123287.1	3	1		2					1				9		2	18
KAF7123395.1	9	2	2	4		1	1			1	4		14		1	39
KAF7123636.1	3		1	10					2		3		10			29
KAF7123703.1		1					2			1	1		6	2		13
KAF7123858.1	2	1	1	2	2	1	2		1		2		8	2		24
KAF7123924.1			1		2					4			11			18
KAF7124024.1	5		1	4		1				2	3		11			27
KAF7124105.1	4		1	6		1	4		1		1	1	14	1		34
KAF7124236.1	6	2	1	6	1		2	1	1				6		1	27
KAF7124319.1				4	1		1		1	1	3		6		1	18
KAF7124405.1	1	1	1	2		1					1		9			16
KAF7124408.1	3			10							4		13		2	32
KAF7124504.1	10		1	4		2			1	1	2		13	1		35
KAF7124622.1	3		1	2		1	1			1	5	1	3			18
KAF7124744.1	5	2	1	2		3							8	3	1	25
KAF7124817.1	1	1		4	2	1	1				2		7	1		20
KAF7124902.1		1	1	2	1	1				1			5		2	14
KAF7124959.1			1			1	1				1		8	1		13
KAF7125121.1	5	1					1			1	1		9			18
KAF7126465.1	2	1		6			2				1		9	1	1	23
KAF7126612.1	4		4	6		1			2		5		8	1	1	32
KAF7126807.1			2				1	1			1		13	1	1	20
KAF7127045.1	2		2	2		1			1		2		11			21
KAF7127839.1	3	1	3	4	1	1			2		5		9		1	30
KAF7128931.1	2	1	2	2		1			1	1			13			23
KAF7129964.1	3			4		1		2	2		2		13			27
KAF7131599.1	1			10			1		1	1	3		7	1	3	28
KAF7132254.1	3				1	2	2			1	1		12	1		23
KAF7132401.1	1	1	1	2		3	1	1	1	1	2		13			27
KAF7132650.1	2	2	5			2	3		1	1	2	1	14	1		34
KAF7133183.1	1		1	2		1	3				3		5	3	1	20
KAF7135470.1	3	1	2	4			4				3		16	1	2	36
KAF7137321.1	1	1	1	6	2					2	2		7	1		23
KAF7137380.1	3			2		3					1		7	1		17
KAF7137433.1	1	1		2		3	1		1	1	4		10	1		25
KAF7137735.1	4		1	4					1		1		15	1	1	28
KAF7138763.1	5	1		2	2		1						16			27
KAF7139024.1	1		2	6			1				3		9			22
KAF7139206.1	3	1	1	4	1				1	1	2		16	2		32
KAF7140364.1	1		2	2		2	1		2		2		7	1	2	22
KAF7140874.1	1	1		2					1		1	1	10	1		18
KAF7141170.1	6		1	8	1						4		12	1		33
KAF7142063.1	1			4			1				3		7			16
KAF7142530.1	3		2					1	2		1		10		2	21
KAF7143115.1	2	1	1	2		1		1	1		3		13			25
KAF7144226.1	5			10	1	2					2		14	1		35
KAF7144592.1	1	1	1				2		2	1		1	6			15
KAF7144674.1	2	1	1	2	1		2		1	1	2		10			23
KAF7144831.1	1	1		2		2	3		2		2		6	2		21
KAF7144969.1	1		2	2			2		2	1		1	5		1	17
KAF7145036.1	5		1	8			1		2		1		16	1		35
KAF7145113.1	1			2			2	1		1	1		8	3		19
KAF7145217.1	2	1	3	6	1			1		1	1		10	1	2	29
KAF7145242.1	3	1		6		3	4			1			8			26
KAF7146480.1	3		1		2	2	3		1	1	3	1	8	2	1	28
KAF7146607.1	1	1	1				1		2		3	1	17	1		28
KAF7146671.1	2	1				1		1	1		4	1	8	1		20
KAF7146808.1	3	1	1	2			1		1		2		10	1		22
KAF7147152.1						2			2				6			10
KAF7147246.1		1	2	2	1	2							7		1	16
KAF7147423.1	2		3				2	3	2		2		12	1		27
KAF7147511.1	1		2	4		1	2		3		5	1	7			26
KAF7147686.1	2			6		1	3				1		9	1		23
KAF7147816.1	2		1	2	3		1				3		8		1	21
KAF7148911.1							3						14			17
KAF7150727.1	3			6		1	3	1			2		13			29
KAF7151702.1	4		2	2		2		1	2	1	2		10			26
KAF7152057.1	5		2	10	1	1		2			1		9	2	1	34
KAF7153289.1	4		1	4		1	2		1	1	3		6	7		30
Total	284	64	110	374	47	75	117	40	74	41	204	21	1107	80	48	2686
	Total Hormones	832			Coercion category total	353
		I-box	ACE	Box 4	AE-box	GT1-motif	TCT-motif	G-box	GATA-motif	LAMP-element	MRE	CCGTCC motif	O2-site	AAGAA-motif	as-1	MYB	Myc	ARE	STRE	ABRE	TGACG-motif	CGTCA-motif	ERE	WRE3	总计
KAF7112313.1	RsGSTL9			1				9				2	1	3	4	5	1	4	5	9	4	4	1	3	56
KAF7112592.1	RsGSTU52			1			2	5						2		6	3			4			1		24
KAF7112613.1	RsGSTU50	1		1		1	2	2	1			1	1	1	2	4	3		7	2	2	2	1		34
KAF7112614.1	RsGSTU44	2		2		1	1								5	4	5	1	2		5	5	1		34
KAF7112616.1	RsGSTU48			3		2	1		2		1			1		5	4	1	1					1	22
KAF7112617.1	RsGSTU46			2		2		2				1	1		4	3	7	3	3	5	4	4			41
KAF7112620.1	RsGSTU49			2		2	1		1			1		1	2	6	2	2	1		2	2	1		26
KAF7112624.1	RsGSTU45	1		4	1	1	1	3	1					2	5		3	1	3	4	5	5	4	1	45
KAF7112626.1	RsGSTU51	1		4		1	2	2	2			1			1	6	6		3	4	1	1		1	36
KAF7112908.1	RsGSTU36	1		2	1	1	1	1							4	2	2	1	3	3	4	4			30
KAF7112910.1	RsGSTU43			1		1	3	1				3	1		1	3	2		3	2	1	1	1		24
KAF7112913.1	RsGSTU37	1		4	1	1	1	4							5	2	5	5	4	5	5	5	3		51
KAF7112915.1	RsGSTU47	3				1	1	1	1			1	1	2	2	4	3	2	2	2	2	2			30
KAF7112917.1	RsGSTU39			5		3	1	1	1			3		1	1	6	2	3	6	1	1	1	2	1	39
KAF7112918.1	RsGSTU40			3		1	1	3	1					1	4	3	8	2	1	8	4	4	1		45
KAF7112919.1	RsGSTU42			1		2	1		2			1			2	2	2	3	1		2	2	1		22
KAF7112920.1	RsGSTU38	1				3	1	1				2			2	11	1	2	4	1	2	2		2	35
KAF7112922.1	RsGSTU41			3		2	1		2						2	5	3		2	1	2	2	1		26
KAF7113496.1	RsGSTL8		1	1		3	1	1						1	2	4	6	1	4	1	2	2	2		32
KAF7119307.1	RsGSTL7			2		3	2					1	2	1		13	8	9	1						42
KAF7119348.1	RsGSTF11			2		4	1	4	1	1		2			2	11	3	4	6	4	2	2			49
KAF7119609.1	RsGSTF8		1	2		4	1	4						1		7	6	3	1	4			2		36
KAF7119649.1	RsGSTU35			1		1		6				1			1	2	4	2	1	6	1	1	5	1	33
KAF7119897.1	RsGSTF7	2	2	4		2	1	4	1		1	1		2	2	3	5	3	5	4	2	2	1		47
KAF7120082.1	RsGSTU34			1	1		1	3	2	1		1		2	2	3	4		2	2	2	2	2		31
KAF7120142.1	RsGSTF4			1		2	1	1	1			1	2	3	1	4	5	2	4	1	1	1		3	34
KAF7120262.1	RsGSTF10			6			1	3			1			1	1	2	4	1	3	4	1	1			29
KAF7120676.1	RsGSTF5	2		5			1	6	2			2	1		2	2	4	1	2	4	2	2	4		42
KAF7120921.1	RsGSTF9		1					3					1	4	2	2	3		2	3	2	2		1	26
KAF7121170.1	RsGSTF6		1	4			2	3	1			1		1	2	4	8			4	2	2			35
KAF7121449.1	RsGSTL6			1	1		1	1							2	4	7	2	2	1	2	2			26
KAF7123287.1	RsGSTU28			3		1		2	1		1	1	2	1	1	5	4			3	1	1	1	1	29
KAF7123395.1	RsGSTL5			1				10			1	3	1	3	2	7	4	4	9	9	2	2	1	1	60
KAF7123703.1	RsGSTU27			2	1	1								1		8		1	3					3	20
KAF7123858.1	RsGSTU33	1	1	1		1		1	1		1			2	1	4	7	2	3	2	1	1		1	31
KAF7123924.1	RsGSTU30	3		2		1	1		1					1		4	6		1						20
KAF7124105.1	RsGSTZ7			1	1	1	1	7	1			2			3	4	3	1	2	4	3	3		2	39
KAF7124236.1	RsGSTU26		1	1		1	2	1				2	1		3	5	6			6	3	3	4	1	40
KAF7124405.1	RsGSTU32	2				2		2	2		1	1		1	1	4	7	1	3	1	1	1			30
KAF7124408.1	RsGSTU29			2	1	1	2	1		1			2	3	5	2	5	4		3	5	5			42
KAF7124504.1	RsGSTU24	3			2			5						1	2	6	5	2	7	10	2	2	1	2	50
KAF7124622.1	RsGSTU22			2				1							1	5	3	5	3	3	1	1			25
KAF7124744.1	RsGSTF3			2				4				1	1		1	5	3			5	1	1		1	25
KAF7124817.1	RsGSTU31			3			2		1			3		3	2	3		2	5	1	2	2	1	1	31
KAF7124902.1	RsGSTU25	1					2				1	2	2	1	1	4	3		6		1	1	2		27
KAF7124959.1	RsGSTU23			2	1	1			1		1			1		3	5	1	3				1	1	21
KAF7126465.1	RsGSTZ6			2		1	1	3					1	1	3	2	3	1	6	2	3	3	1		33
KAF7126612.1	RsGSTZ5	1		2	1		1	3					1	2	3	4	2	5	3	4	3	3	1	1	40
KAF7126807.1	RsGSTZ4	2		1	1	3			2				1	1		4	5	1	9					1	31
KAF7127045.1	RsGSTZ3	2		4	1			2						1	1	5	4	2	1	2	1	1	2		29
KAF7128931.1	RsDHAR6	3		1	1	2		3	2		1			3	1	2	3			2	1	1	3		29
KAF7131599.1	RsDHAR3	1		1		1	1	1		1	1	1	3		5	7	4	3	3	1	5	5		2	46
KAF7132254.1	RsDHAR4					4		4	1							4	1	1	1	3				2	21
KAF7132401.1	RsDHAR5		1	1		3	1	1	1					1	1	9	3	2	3	1	1	1	1	2	33
KAF7133183.1	RsDHAR2			2	1	1							1	2	1	4	2	3	3	1	1	1	2		25
KAF7135470.1	RsGSTF2			3		3		4	3		2		2		2	5	5	3		3	2	2	2	2	43
KAF7137321.1	RsTCHQD1			2	1		1	1						1	3	3	4	2	3	1	3	3		1	29
KAF7137380.1	RsGSTU21			1		1		2				2		1	1	5	4	1	1	3	1	1	1		25
KAF7137433.1	RsGSTU19	1		1		2	2	1	2					2	1	11	5	4	2	1	1	1		1	38
KAF7137735.1	RsGSTZ2	1		3	2	1	1	5	1				1	1	2	5	2	1		4	2	2	1		35
KAF7138763.1	RsGSTF1			2	1	1	2	6	2			3			1	5	5		2	5	1	1	1		38
KAF7139024.1	RsGSTU20		1	1		2		1			1			1	3	7	1	3	3	1	3	3		1	32
KAF7139206.1	RsGSTU18	2		5	1	3	2	3						1	2	4	3	2	1	3	2	2			36
KAF7140364.1	RsGSTU17			1	2	2	1	1					2	4	1	8	4	2	5	1	1	1			36
KAF7141170.1	RsGSTU16			1	1	1	1	7							4	2	2	4	2	6	4	4		2	41
KAF7142530.1	RsGSTU15	1		4	1	1		3				2	2				1	1		3				1	20
KAF7143115.1	RsGSTZ1			1	5	3		2						6	1	7	7	3	3	2	1	1	1		43
KAF7144592.1	RsGSTU12	1			1	1		1			1	1		1		3	6		6	1			1		24
KAF7144831.1	RsGSTU9			1			2	2						2	1	7	4	2	1	1	1	1			25
KAF7144969.1	RsGSTU5			1		1	2	1					1	1	1	5	5		5	1	1	1	1		27
KAF7145036.1	RsGSTU14			3		3	1	4						1	4	5	8	1	2	5	4	4	3		48
KAF7145113.1	RsGSTU7			3			1	2							1	2	3	1	1	1	1	1	1	1	19
KAF7145242.1	RsGSTU13			2			2	3						4	3	5	7			3	3	3			35
KAF7146480.1	RsGSTU8			2		2		3		1			1	5		8	2	3	2	3				2	34
KAF7146607.1	RsGSTU10	1		6	2	3	1	1			2			1		4	3	3		1			2		30
KAF7146671.1	RsGSTU11		1	1		1	1	3				1		3		6	4	4	2	2					29
KAF7146808.1	RsGSTU6	1		1	1	1		2			2				1	4	3	2	1	3	1	1			24
KAF7147152.1	RsGSTU4			1							1			1		5	3						1		12
KAF7147246.1	RsGSTL1			5									1	1	1	4	5		2		1	1	1		22
KAF7147423.1	RsGSTL4			1		3	1	2			1	2		1		3	2	2	1	2			2		23
KAF7147511.1	RsGSTL3					2		1		1		1		1	2	4	2	5	2	1	2	2	2	1	29
KAF7147816.1	RsDHAR1	2					2	2					1	1	1	4	3	3	5	2	1	1	1	3	32
KAF7148911.1	RsGSTL2	1		3		3	1		1					6		4	3		4				3	2	31
KAF7150727.1	RsGSTU3	2		2			2	3							3	3	6	2		3	3	3			32
KAF7151702.1	RsGSTT1				1	2		4	1	1				2	1	6	3	2	6	4	1	1		1	36
KAF7152057.1	RsGSTU1	1		1		2		3			2		1	2	5	4	6	1	1	5	5	5	2	1	47
KAF7153289.1	RsGSTU2							3							2	3	4	3		4	2	2		2	25
		58	15	199	47	138	97	250	62	9	29	65	48	136	187	480	424	204	286	284	187	187	96	66	3554
