# Supplementary material for: Genome-wide identification and light-quality-dependent characterization of Glutathione S-transferase genes involved in anthocyanin accumulation in Rhododendron
Source: BMC Plant Biol. 2026 Apr 2;26:843. doi: 10.1186/s12870-026-08698-1 (PMC13169737; doi:10.1186/s12870-026-08698-1)
Supplement: Supplementary file 1 — Supplementary Material 1. [file 12870_2026_8698_MOESM1_ESM.zip › Supplementary File/Table S5 Primer sequences used for qRT–PCR analysis of representative RsGSTRhGST genes.xlsx]

## Sheet: Sheet1
Gene	Forward primer (5'-3')	Reverse primer (5'-3')
ACTIN	CACTGGTGTCATGGTTGGGA	CTCTTCAGGAGCAACACGGA
EF1α	TGTGCCATCCTCATTATTGACTCC	ATGGGATCTTCTCGGGATTGTATC
GSTF2	GCAAAGAAAGCGGACTACGG	TCTTGCAGTTGTGGACCAGC
GSTF6	GAAGCTGTTCGATTCACGCC	ATTGCGACGACCTTAAGCCA
GSTT1	TCAGTGCTCGATTGGCATCA	GGCCCAATTTAGGTGCAAGC
TCHQD1	TCTGGTGGCGGTGAAATCAG	GATATTCAGCCATCCGGGCA
GSTZ1	TTCGTCGCAAAGCTGAGGAT	GGAGTTCCACACAGGTGTCA
GSTZ2	CCGGTACTCGTTGATGGTGA	AGCTTCAGCACTCCTAGCAT
GSTL1	GCCTTATGAAGAGGCTGCGA	GCATAAGTACCGCTGCTTGC
GSTL7	CTCCTTTGAAGGACCAGCACT	GAGAGCCGTTTCCAGGTCAT
DHAR1	GGCACATGGGCCATACGTTA	TCGCAGGCTCAGTCTTCTTG
DHAR3	TTCTCACTGACGACGATGCC	CCACTGGTGGCACGAATACT
GSTU1	TGATCCATGGCGATAAGCCC	CCTCTGCCTCTGTTGATCGG
GSTU6	TGGAGCCAGGGTGAGAATTG	CCGGGACCTTCTTGTGAACC
