# Supplementary material for: Genome-wide identification and light-quality-dependent characterization of Glutathione S-transferase genes involved in anthocyanin accumulation in Rhododendron
Source: BMC Plant Biol. 2026 Apr 2;26:843. doi: 10.1186/s12870-026-08698-1 (PMC13169737; doi:10.1186/s12870-026-08698-1)
Supplement: Supplementary file 1 — Supplementary Material 1. [file 12870_2026_8698_MOESM1_ESM.zip › Supplementary File/Table S6 Predicted subcellular localization of RsGST proteins in Rhododendron simsii based on CELLO v2.5.xlsx]

## Sheet: Sheet1
#SeqNO. Comp.Result Di-pep.Result part-Comp.Result chemo-type.Result Neighbor #Combined: extra plas cytop cytos er golgi lyso mito chlo pero vacu nuc #Most-likely-Location #SeqName
#1 Mitochondrial Peroxisomal Mitochondrial Mitochondrial Mitochondrial #: 0.074 0.051 0.742 0.014 0.073 0.017 0.033 1.955 1.003 0.394 0.044 0.600 Mitochondrial RsGSTL9
#2 Mitochondrial Cytoplasmic Cytoplasmic Cytoplasmic Mitochondrial #: 0.061 0.034 1.771 0.007 0.020 0.006 0.009 1.857 0.541 0.060 0.006 0.628 Mitochondrial RsGSTU52
#3 Cytoplasmic Cytoplasmic Cytoplasmic Cytoplasmic Cytoplasmic #: 0.222 0.512 2.460 0.015 0.163 0.034 0.028 0.236 1.109 0.155 0.024 0.040 Cytoplasmic RsGSTU50
#4 Cytoplasmic Cytoplasmic Cytoplasmic Cytoplasmic Cytoplasmic #: 0.137 0.056 3.237 0.011 0.236 0.025 0.010 0.246 0.931 0.044 0.017 0.050 Cytoplasmic RsGSTU44
#5 Cytoplasmic Chloroplast Cytoplasmic Cytoplasmic Chloroplast #: 0.119 0.331 2.334 0.009 0.102 0.026 0.015 0.424 1.303 0.079 0.031 0.228 Cytoplasmic RsGSTU48
#6 Cytoplasmic Cytoplasmic Cytoplasmic Cytoplasmic Cytoplasmic #: 0.241 0.124 3.083 0.010 0.275 0.054 0.006 0.519 0.533 0.095 0.024 0.037 Cytoplasmic RsGSTU46
#7 Cytoplasmic Cytoplasmic Cytoplasmic Cytoplasmic Cytoplasmic #: 0.068 0.219 4.062 0.003 0.203 0.011 0.003 0.038 0.273 0.107 0.005 0.008 Cytoplasmic RsGSTU49
#8 Cytoplasmic Cytoplasmic Cytoplasmic Cytoplasmic Chloroplast #: 0.070 0.066 3.341 0.009 0.136 0.012 0.005 0.166 1.034 0.140 0.010 0.010 Cytoplasmic RsGSTU45
#9 ER Cytoplasmic Cytoplasmic Cytoplasmic Cytoplasmic #: 0.518 0.142 2.082 0.019 0.529 0.028 0.022 0.388 0.871 0.110 0.021 0.270 Cytoplasmic RsGSTU51
#10 Cytoplasmic Cytoplasmic Cytoplasmic Extracellular Chloroplast #: 0.538 0.051 2.386 0.015 0.138 0.030 0.012 0.566 0.858 0.066 0.014 0.325 Cytoplasmic RsGSTU36
#11 PlasmaMembrane PlasmaMembrane PlasmaMembrane Cytoplasmic Cytoplasmic #: 0.075 1.507 1.996 0.007 0.047 0.028 0.011 0.474 0.659 0.165 0.012 0.019 Cytoplasmic RsGSTU43
#12 Cytoplasmic Chloroplast Chloroplast Cytoplasmic Chloroplast #: 0.068 0.098 1.372 0.013 0.054 0.016 0.013 0.718 2.479 0.079 0.010 0.080 Chloroplast RsGSTU37
#13 Cytoplasmic Chloroplast Cytoplasmic Cytoplasmic Cytoplasmic #: 0.278 0.191 1.933 0.014 0.101 0.024 0.016 0.581 1.504 0.262 0.020 0.076 Cytoplasmic RsGSTU47
#14 Extracellular Chloroplast Chloroplast Cytoplasmic Chloroplast #: 0.555 0.099 1.610 0.013 0.118 0.023 0.008 0.580 1.874 0.051 0.013 0.056 Chloroplast RsGSTU39
#15 Cytoplasmic Cytoplasmic Cytoplasmic Cytoplasmic Cytoplasmic #: 0.040 0.028 4.019 0.033 0.039 0.011 0.002 0.160 0.522 0.046 0.005 0.094 Cytoplasmic RsGSTU40
#16 Cytoplasmic Cytoplasmic Cytoplasmic Cytoplasmic Cytoplasmic #: 0.084 0.216 4.162 0.004 0.119 0.012 0.002 0.033 0.289 0.067 0.006 0.006 Cytoplasmic RsGSTU42
#17 Cytoplasmic Cytoplasmic Cytoplasmic Cytoplasmic Cytoplasmic #: 0.165 0.080 3.067 0.007 0.365 0.020 0.010 0.239 0.861 0.072 0.018 0.096 Cytoplasmic RsGSTU38
#18 Cytoplasmic Chloroplast Cytoplasmic Cytoplasmic Cytoplasmic #: 0.084 0.105 2.874 0.007 0.149 0.017 0.010 0.546 0.932 0.068 0.013 0.193 Cytoplasmic RsGSTU41
#19 Cytoplasmic Cytoplasmic Extracellular Cytoplasmic Cytoplasmic #: 0.826 0.283 2.445 0.010 0.231 0.030 0.020 0.516 0.188 0.261 0.035 0.154 Cytoplasmic RsGSTL8
#20 Chloroplast Mitochondrial Chloroplast Mitochondrial Mitochondrial #: 0.217 0.396 0.255 0.019 0.068 0.072 0.053 1.506 1.536 0.054 0.051 0.772 Chloroplast RsGSTL7
#21 Cytoplasmic Cytoplasmic ER Cytoplasmic Cytoplasmic #: 0.164 0.106 2.202 0.017 0.527 0.140 0.018 0.379 0.726 0.229 0.027 0.466 Cytoplasmic RsGSTF11
#22 Mitochondrial Nuclear Cytoplasmic Mitochondrial Mitochondrial #: 0.169 0.056 0.837 0.013 0.036 0.037 0.034 2.185 0.987 0.076 0.013 0.557 Mitochondrial RsGSTF8
#23 ER Cytoplasmic Cytoplasmic Cytoplasmic Cytoplasmic #: 0.396 0.044 1.926 0.016 0.828 0.022 0.017 0.440 0.696 0.068 0.020 0.527 Cytoplasmic RsGSTU35
#24 Cytoplasmic Cytoplasmic Cytoplasmic Cytoplasmic Cytoplasmic #: 0.258 0.076 3.501 0.010 0.168 0.133 0.026 0.279 0.186 0.213 0.027 0.124 Cytoplasmic RsGSTF7
#25 Cytoplasmic Cytoplasmic Cytoplasmic Cytoplasmic Cytoplasmic #: 0.188 0.070 3.853 0.008 0.025 0.066 0.011 0.272 0.299 0.061 0.015 0.132 Cytoplasmic RsGSTU34
#26 Cytoplasmic Cytoplasmic Cytoplasmic Nuclear Cytoplasmic #: 0.185 0.105 3.053 0.008 0.403 0.074 0.023 0.272 0.215 0.111 0.017 0.534 Cytoplasmic RsGSTF4
#27 Cytoplasmic Cytoplasmic Cytoplasmic Cytoplasmic Cytoplasmic #: 0.794 0.121 2.084 0.018 0.214 0.186 0.079 0.615 0.273 0.326 0.020 0.270 Cytoplasmic RsGSTF10
#28 Cytoplasmic Cytoplasmic Cytoplasmic Cytoplasmic Cytoplasmic #: 0.086 0.028 4.141 0.007 0.073 0.033 0.009 0.163 0.116 0.154 0.004 0.187 Cytoplasmic RsGSTF5
#29 Mitochondrial Mitochondrial Chloroplast Chloroplast Cytoplasmic #: 0.098 0.088 0.934 0.012 0.084 0.027 0.015 1.742 1.434 0.330 0.015 0.221 Mitochondrial RsGSTF9
#30 Extracellular Cytoplasmic Mitochondrial Cytoplasmic Extracellular #: 1.013 0.329 1.626 0.015 0.183 0.057 0.066 0.680 0.582 0.284 0.022 0.143 Cytoplasmic RsGSTF6
#31 Lysosomal Nuclear Chloroplast Chloroplast Nuclear #: 0.943 0.281 0.144 0.016 0.027 0.022 0.750 0.630 0.845 0.116 0.074 1.152 Nuclear RsGSTL6
#32 Cytoplasmic Cytoplasmic Cytoplasmic Cytoplasmic Cytoplasmic #: 0.314 0.139 3.010 0.010 0.163 0.017 0.010 0.246 0.840 0.043 0.020 0.187 Cytoplasmic RsGSTU28
#33 Mitochondrial Peroxisomal Nuclear Mitochondrial Mitochondrial #: 0.058 0.039 0.502 0.011 0.034 0.014 0.016 2.130 0.793 0.474 0.026 0.903 Mitochondrial RsGSTL5
#34 Cytoplasmic Cytoplasmic Cytoplasmic Cytoplasmic Cytoplasmic #: 0.050 0.098 3.606 0.005 0.102 0.009 0.008 0.562 0.336 0.184 0.010 0.030 Cytoplasmic RsGSTU27
#35 Cytoplasmic Cytoplasmic Cytoplasmic Cytoplasmic Cytoplasmic #: 0.562 0.119 3.415 0.010 0.038 0.061 0.007 0.105 0.349 0.070 0.006 0.257 Cytoplasmic RsGSTU33
#36 Cytoplasmic Cytoplasmic Cytoplasmic Cytoplasmic Cytoplasmic #: 0.030 0.050 3.543 0.005 0.243 0.018 0.007 0.223 0.739 0.034 0.005 0.102 Cytoplasmic RsGSTU30
#37 Cytoplasmic Cytoplasmic Cytoplasmic Cytoplasmic Cytoplasmic #: 0.058 0.066 3.332 0.010 0.529 0.023 0.021 0.161 0.474 0.097 0.040 0.188 Cytoplasmic RsGSTZ7
#38 Chloroplast Chloroplast Nuclear Cytoplasmic Chloroplast #: 0.341 0.314 1.383 0.021 0.056 0.022 0.025 0.695 1.413 0.117 0.049 0.564 Chloroplast RsGSTU26
#39 Nuclear Cytoplasmic Cytoplasmic Chloroplast Cytoplasmic #: 0.298 0.338 1.871 0.010 0.024 0.039 0.023 0.190 1.133 0.030 0.020 1.024 Cytoplasmic RsGSTU32
#40 Extracellular Cytoplasmic Cytoplasmic Cytoplasmic Cytoplasmic #: 0.769 0.078 2.599 0.008 0.085 0.022 0.006 0.558 0.652 0.038 0.015 0.171 Cytoplasmic RsGSTU29
#41 Cytoplasmic Cytoplasmic Cytoplasmic Chloroplast Cytoplasmic #: 0.244 0.292 2.478 0.011 0.119 0.028 0.009 0.588 1.115 0.039 0.012 0.065 Cytoplasmic RsGSTU24
#42 Cytoplasmic Cytoplasmic Cytoplasmic Cytoplasmic Cytoplasmic #: 0.111 0.240 3.197 0.007 0.040 0.023 0.010 0.516 0.547 0.122 0.007 0.181 Cytoplasmic RsGSTU22
#43 Cytoplasmic Cytoplasmic Cytoplasmic Cytoplasmic Cytoplasmic #: 0.138 0.038 3.129 0.008 0.264 0.021 0.020 0.644 0.310 0.128 0.046 0.254 Cytoplasmic RsGSTF3
#44 PlasmaMembrane Cytoplasmic Cytoplasmic Cytoplasmic Cytoplasmic #: 0.148 0.632 3.289 0.013 0.039 0.099 0.006 0.047 0.625 0.052 0.006 0.046 Cytoplasmic RsGSTU31
#45 Cytoplasmic Cytoplasmic Cytoplasmic Cytoplasmic Cytoplasmic #: 0.040 0.039 3.929 0.002 0.093 0.004 0.008 0.129 0.392 0.295 0.022 0.046 Cytoplasmic RsGSTU25
#46 Chloroplast Cytoplasmic Chloroplast Chloroplast Cytoplasmic #: 0.118 0.163 1.834 0.012 0.122 0.027 0.010 0.514 2.077 0.070 0.015 0.037 Chloroplast RsGSTU23
#47 Cytoplasmic Cytoplasmic Cytoplasmic Cytoplasmic Cytoplasmic #: 0.078 0.083 2.430 0.017 0.142 0.044 0.037 0.513 0.775 0.078 0.043 0.759 Cytoplasmic RsGSTZ6
#48 Cytoplasmic Extracellular Cytoplasmic Cytoplasmic Chloroplast #: 0.418 0.179 1.832 0.015 0.169 0.057 0.026 0.716 0.982 0.178 0.079 0.348 Cytoplasmic RsGSTZ5
#49 Cytoplasmic PlasmaMembrane Cytoplasmic Cytoplasmic PlasmaMembrane #: 0.135 1.713 1.738 0.015 0.109 0.113 0.013 0.151 0.507 0.201 0.029 0.276 Cytoplasmic RsGSTZ4
#50 PlasmaMembrane Extracellular Nuclear PlasmaMembrane Chloroplast #: 0.427 0.753 0.280 0.022 0.022 0.054 0.018 1.164 1.191 0.176 0.014 0.880 Chloroplast RsGSTZ3
#51 Chloroplast Cytoplasmic Mitochondrial Chloroplast Mitochondrial #: 0.189 0.034 0.614 0.006 0.039 0.018 0.008 2.246 1.400 0.061 0.012 0.373 Mitochondrial RsDHAR5
#52 Extracellular Extracellular Mitochondrial Cytoplasmic Golgi #: 1.103 0.216 1.066 0.014 0.348 0.610 0.067 0.388 0.415 0.152 0.074 0.547 Extracellular RsDHAR2
#53 Extracellular Cytoplasmic Nuclear Chloroplast Nuclear #: 0.821 0.046 1.007 0.024 0.108 0.179 0.036 0.598 0.401 0.067 0.032 1.681 Nuclear RsDHAR3
#54 Extracellular Mitochondrial Nuclear Mitochondrial Mitochondrial #: 1.315 0.352 0.303 0.011 0.041 0.016 0.013 1.444 0.515 0.025 0.011 0.954 Mitochondrial RsDHAR4
#55 ER Cytoplasmic ER Cytoplasmic Cytoplasmic #: 0.349 0.025 2.471 0.007 1.168 0.104 0.018 0.480 0.133 0.084 0.013 0.148 Cytoplasmic RsDHAR1
#56 Cytoplasmic Cytoplasmic Cytoplasmic Cytoplasmic Cytoplasmic #: 0.287 0.121 3.150 0.012 0.131 0.079 0.011 0.447 0.220 0.107 0.007 0.428 Cytoplasmic RsGSTF2
#57 PlasmaMembrane Mitochondrial Cytoplasmic Chloroplast Golgi #: 0.162 0.893 0.999 0.025 0.090 0.435 0.022 1.188 0.451 0.186 0.019 0.531 Mitochondrial RsTCHQD1
#58 Cytoplasmic Cytoplasmic Cytoplasmic Cytoplasmic Cytoplasmic #: 0.101 0.033 4.370 0.005 0.023 0.018 0.004 0.135 0.216 0.052 0.002 0.041 Cytoplasmic RsGSTU21
#59 Cytoplasmic Cytoplasmic Cytoplasmic Cytoplasmic Cytoplasmic #: 0.088 0.081 3.744 0.004 0.110 0.022 0.006 0.667 0.175 0.047 0.005 0.051 Cytoplasmic RsGSTU19
#60 Chloroplast Chloroplast Chloroplast Chloroplast Chloroplast #: 0.186 0.338 0.493 0.010 0.032 0.144 0.015 0.421 3.054 0.099 0.016 0.190 Chloroplast RsGSTZ2
#61 Chloroplast Chloroplast Cytoplasmic Chloroplast ER #: 0.548 0.037 1.193 0.022 0.748 0.070 0.019 0.639 1.238 0.120 0.032 0.334 Chloroplast RsGSTF1
#62 Cytoplasmic Cytoplasmic Cytoplasmic Cytoplasmic Cytoplasmic #: 0.191 0.052 3.837 0.009 0.107 0.042 0.005 0.226 0.292 0.039 0.005 0.195 Cytoplasmic RsGSTU20
#63 Cytoplasmic Cytoplasmic Mitochondrial Cytoplasmic Cytoplasmic #: 0.085 0.078 2.305 0.012 0.016 0.063 0.013 1.512 0.439 0.044 0.010 0.423 Cytoplasmic RsGSTU18
#64 Cytoplasmic Cytoplasmic Cytoplasmic Cytoplasmic Cytoplasmic #: 0.267 0.070 3.669 0.005 0.424 0.017 0.051 0.041 0.120 0.047 0.015 0.274 Cytoplasmic RsGSTU17
#65 Cytoplasmic Cytoplasmic Cytoplasmic Nuclear Cytoplasmic #: 0.084 0.368 2.334 0.005 0.069 0.010 0.023 0.238 1.105 0.077 0.010 0.676 Cytoplasmic RsGSTU16
#66 Cytoplasmic Cytoplasmic Cytoplasmic Cytoplasmic Cytoplasmic #: 0.731 0.251 3.239 0.010 0.096 0.138 0.026 0.108 0.160 0.092 0.017 0.132 Cytoplasmic RsGSTU15
#67 Chloroplast Cytoplasmic Chloroplast PlasmaMembrane Chloroplast #: 0.306 0.525 0.809 0.022 0.167 0.356 0.083 0.730 1.079 0.329 0.103 0.490 Chloroplast RsGSTZ1
#68 Cytoplasmic Cytoplasmic Cytoplasmic Cytoplasmic Cytoplasmic #: 0.066 0.070 4.079 0.007 0.064 0.052 0.019 0.144 0.203 0.071 0.010 0.215 Cytoplasmic RsGSTU12
#69 Mitochondrial Mitochondrial Cytoplasmic Cytoplasmic Mitochondrial #: 0.059 0.146 1.904 0.014 0.068 0.050 0.013 1.729 0.804 0.046 0.008 0.160 Cytoplasmic RsGSTU9
#70 Cytoplasmic Cytoplasmic Cytoplasmic Cytoplasmic Cytoplasmic #: 0.511 0.137 3.517 0.004 0.121 0.036 0.141 0.087 0.202 0.160 0.017 0.068 Cytoplasmic RsGSTU5
#71 Cytoplasmic Cytoplasmic Cytoplasmic Cytoplasmic Cytoplasmic #: 0.181 0.081 4.072 0.005 0.062 0.038 0.005 0.238 0.152 0.038 0.005 0.123 Cytoplasmic RsGSTU14
#72 Cytoplasmic Cytoplasmic Cytoplasmic Cytoplasmic Cytoplasmic #: 0.207 0.097 3.579 0.008 0.094 0.024 0.008 0.311 0.516 0.075 0.006 0.077 Cytoplasmic RsGSTU7
#73 Cytoplasmic Cytoplasmic Cytoplasmic Cytoplasmic Cytoplasmic #: 0.159 0.274 2.709 0.021 0.141 0.128 0.046 0.617 0.696 0.045 0.018 0.147 Cytoplasmic RsGSTU13
#74 Cytoplasmic Cytoplasmic Cytoplasmic Cytoplasmic Cytoplasmic #: 0.110 0.200 2.966 0.016 0.077 0.052 0.013 0.767 0.542 0.039 0.008 0.210 Cytoplasmic RsGSTU8
#75 Cytoplasmic Cytoplasmic Cytoplasmic Cytoplasmic Chloroplast #: 0.028 0.076 3.357 0.013 0.130 0.048 0.009 0.233 0.880 0.143 0.005 0.078 Cytoplasmic RsGSTU10
#76 Cytoplasmic Cytoplasmic Cytoplasmic Cytoplasmic Mitochondrial #: 0.050 0.119 2.055 0.014 0.040 0.026 0.024 0.920 1.371 0.055 0.017 0.309 Cytoplasmic RsGSTU11
#77 Cytoplasmic Cytoplasmic Cytoplasmic Cytoplasmic Cytoplasmic #: 0.090 0.103 3.218 0.026 0.191 0.032 0.144 0.477 0.337 0.073 0.023 0.284 Cytoplasmic RsGSTU6
#78 Cytoplasmic Cytoplasmic Cytoplasmic Cytoplasmic Cytoplasmic #: 0.031 0.179 3.866 0.021 0.047 0.050 0.034 0.210 0.408 0.064 0.008 0.082 Cytoplasmic RsGSTU4
#79 Chloroplast Mitochondrial Mitochondrial Mitochondrial Cytoplasmic #: 0.079 0.236 0.873 0.018 0.028 0.024 0.027 2.418 0.665 0.141 0.035 0.456 Mitochondrial RsGSTL1
#80 Nuclear Chloroplast Mitochondrial Chloroplast Nuclear #: 0.121 0.165 0.205 0.017 0.034 0.028 0.037 1.306 1.051 0.045 0.042 1.951 Nuclear RsGSTL4
#81 Nuclear Chloroplast Chloroplast Chloroplast Chloroplast #: 0.275 0.181 0.270 0.017 0.084 0.160 0.074 0.927 1.885 0.079 0.087 0.963 Chloroplast RsGSTL3
#82 Mitochondrial Cytoplasmic Mitochondrial Mitochondrial Mitochondrial #: 0.137 0.180 1.338 0.004 0.060 0.030 0.053 2.634 0.263 0.195 0.006 0.100 Mitochondrial RsDHAR1
#83 Nuclear Nuclear Chloroplast Mitochondrial Nuclear #: 0.296 0.131 0.256 0.014 0.037 0.058 0.026 0.782 1.571 0.039 0.056 1.734 Nuclear RsGSTL2
#84 Chloroplast Cytoplasmic Cytoplasmic Cytoplasmic Cytoplasmic #: 0.032 0.079 2.672 0.009 0.077 0.016 0.005 0.690 0.782 0.061 0.007 0.569 Cytoplasmic RsGSTU3
#85 Mitochondrial Cytoplasmic Nuclear Chloroplast Cytoplasmic #: 0.293 0.048 1.610 0.010 0.010 0.018 0.008 1.105 0.954 0.114 0.009 0.819 Cytoplasmic RsGSTT1
#86 Cytoplasmic Cytoplasmic Chloroplast Cytoplasmic Cytoplasmic #: 0.142 0.088 2.707 0.009 0.073 0.028 0.005 0.613 1.148 0.067 0.006 0.112 Cytoplasmic RsGSTU1
#87 Cytoplasmic Cytoplasmic Cytoplasmic Chloroplast Cytoplasmic #: 0.145 0.198 2.935 0.022 0.372 0.152 0.035 0.098 0.564 0.048 0.080 0.351 Cytoplasmic RsGSTU2
