# Supplementary material for: Genome-wide identification and light-quality-dependent characterization of Glutathione S-transferase genes involved in anthocyanin accumulation in Rhododendron
Source: BMC Plant Biol. 2026 Apr 2;26:843. doi: 10.1186/s12870-026-08698-1 (PMC13169737; doi:10.1186/s12870-026-08698-1)
Supplement: Supplementary file 1 — Supplementary Material 1. [file 12870_2026_8698_MOESM1_ESM.zip › Supplementary File/Table S7 Conserved domain architecture of the identified RsGST proteins in Rhododendron simsii..xlsx]

## Sheet: Additional file 7
				Table S7: Conserved domain architecture of the identified RsGST proteins in Rhododendron simsii.
				GeneID	RsGST_name	Subfamily	Protein_length	Domain	From	To	E-Value	Bitscore	Accession
				rna-gnl|WGS:WJXA|Rhsim03G0128200.1	RsDHAR1	DHAR	348	PLN	157	346	2.34029e-97	289.2	cl31548
				rna-gnl|WGS:WJXA|Rhsim09G0158400.1	RsDHAR2	DHAR	212	PLN	3	210	2.92069e-114	326.564	cl31548
				rna-gnl|WGS:WJXA|Rhsim09G0160000.1	RsDHAR3	DHAR	430	GST_C_family	306	427	6.51002e-60	191.091	cl02776
				rna-gnl|WGS:WJXA|Rhsim09G0161100.1	RsDHAR4	DHAR	125	GST_C_family	49	123	4.62512e-31	107.118	cl02776
				rna-gnl|WGS:WJXA|Rhsim09G0161200.1	RsDHAR5	DHAR	91	GST_C_family	49	89	2.92778e-15	65.1311	cl02776
				rna-gnl|WGS:WJXA|Rhsim10G0176600.1	RsDHAR6	DHAR	274	PLN	1	274	1.86684e-166	461.384	cl31548
				rna-gnl|WGS:WJXA|Rhsim07G0251700.1	RsGSTF1	Phi (GSTF)	216	PLN	5	212	6.70812e-86	253.247	cl31542
				rna-gnl|WGS:WJXA|Rhsim13G0014100.1	RsGSTF10	Phi (GSTF)	200	PLN	2	195	4.54275e-56	176.593	cl31542
				rna-gnl|WGS:WJXA|Rhsim13G0014200.1	RsGSTF11	Phi (GSTF)	225	Thioredoxin_like	6	80	1.36127e-23	89.632	cl00388
				rna-gnl|WGS:WJXA|Rhsim13G0014200.1	RsGSTF11	Phi (GSTF)	225	GST_C_family	99	213	7.54239e-48	153.152	cl02776
				rna-gnl|WGS:WJXA|Rhsim08G0022000.1	RsGSTF2	Phi (GSTF)	213	PLN	1	211	3.89882e-107	306.915	cl31543
				rna-gnl|WGS:WJXA|Rhsim12G0012900.1	RsGSTF3	Phi (GSTF)	180	PLN	1	175	2.29559e-111	316.035	cl31542
				rna-gnl|WGS:WJXA|Rhsim13G0013300.1	RsGSTF4	Phi (GSTF)	211	Thioredoxin_like	1	74	1.36575e-35	120.063	cl00388
				rna-gnl|WGS:WJXA|Rhsim13G0013300.1	RsGSTF4	Phi (GSTF)	211	GST_C_family	88	205	2.06141e-72	215.169	cl02776
				rna-gnl|WGS:WJXA|Rhsim13G0013400.1	RsGSTF5	Phi (GSTF)	211	Thioredoxin_like	1	74	1.05106e-34	117.752	cl00388
				rna-gnl|WGS:WJXA|Rhsim13G0013400.1	RsGSTF5	Phi (GSTF)	211	GST_C_family	88	205	4.74282e-64	193.983	cl02776
				rna-gnl|WGS:WJXA|Rhsim13G0013500.1	RsGSTF6	Phi (GSTF)	226	Thioredoxin_like	14	88	4.62883e-37	124.3	cl00388
				rna-gnl|WGS:WJXA|Rhsim13G0013500.1	RsGSTF6	Phi (GSTF)	226	GST_C_family	103	220	7.60928e-67	201.687	cl02776
				rna-gnl|WGS:WJXA|Rhsim13G0013600.1	RsGSTF7	Phi (GSTF)	212	Thioredoxin_like	1	74	5.47646e-36	121.218	cl00388
				rna-gnl|WGS:WJXA|Rhsim13G0013600.1	RsGSTF7	Phi (GSTF)	212	GST_C_family	89	206	8.04168e-72	213.629	cl02776
				rna-gnl|WGS:WJXA|Rhsim13G0013700.1	RsGSTF8	Phi (GSTF)	147	GST_C_family	31	145	9.45574e-57	172.797	cl02776
				rna-gnl|WGS:WJXA|Rhsim13G0014000.1	RsGSTF9	Phi (GSTF)	224	PLN	24	219	2.02856e-60	188.534	cl31542
				rna-gnl|WGS:WJXA|Rhsim03G0086200.1	RsGSTL1	Lambda (GSTL)	365	ECM4	46	364	0	520.841	cl25460
				rna-gnl|WGS:WJXA|Rhsim03G0237600.1	RsGSTL2	Lambda (GSTL)	312	Thioredoxin_like	105	182	1.28734e-18	78.4233	cl00388
				rna-gnl|WGS:WJXA|Rhsim03G0237600.1	RsGSTL2	Lambda (GSTL)	312	GST_C_family	187	305	2.57687e-66	203.744	cl02776
				rna-gnl|WGS:WJXA|Rhsim03G0237900.1	RsGSTL3	Lambda (GSTL)	316	Thioredoxin_like	103	180	8.3823e-20	81.8901	cl00388
				rna-gnl|WGS:WJXA|Rhsim03G0237900.1	RsGSTL3	Lambda (GSTL)	316	GST_C_family	185	303	4.94287e-65	200.277	cl02776
				rna-gnl|WGS:WJXA|Rhsim03G0238500.1	RsGSTL4	Lambda (GSTL)	325	Thioredoxin_like	108	189	5.68808e-10	54.9261	cl00388
				rna-gnl|WGS:WJXA|Rhsim03G0238500.1	RsGSTL4	Lambda (GSTL)	325	GST_C_family	194	312	1.75991e-66	204.514	cl02776
				rna-gnl|WGS:WJXA|Rhsim12G0131300.1	RsGSTL5	Lambda (GSTL)	711	ECM4	451	710	1.2141e-153	448.038	cl25460
				rna-gnl|WGS:WJXA|Rhsim13G0039600.1	RsGSTL6	Lambda (GSTL)	421	ECM4	69	397	8.90112e-150	427.237	cl25460
				rna-gnl|WGS:WJXA|Rhsim13G0090000.1	RsGSTL7	Lambda (GSTL)	297	Thioredoxin_like	81	163	5.34921e-16	71.1045	cl00388
				rna-gnl|WGS:WJXA|Rhsim13G0090000.1	RsGSTL7	Lambda (GSTL)	297	GST_C_family	169	287	7.81353e-65	199.122	cl02776
				rna-gnl|WGS:WJXA|RhsimUnG0120000.1	RsGSTL8	Lambda (GSTL)	230	Thioredoxin_like	37	96	3.77152e-09	51.8445	cl00388
				rna-gnl|WGS:WJXA|RhsimUnG0120000.1	RsGSTL8	Lambda (GSTL)	230	GST_C_family	101	219	1.22683e-66	201.433	cl02776
				rna-gnl|WGS:WJXA|RhsimUnG0242200.1	RsGSTL9	Lambda (GSTL)	748	ECM4	429	747	1.75333e-176	507.744	cl25460
				rna-gnl|WGS:WJXA|Rhsim02G0228100.1	RsGSTT1	Theta (GSTT)	303	GstA	47	269	4.51803e-22	91.4959	cl33984
				rna-gnl|WGS:WJXA|Rhsim02G0228100.1	RsGSTT1	Theta (GSTT)	303	GST_C_family	159	287	8.76156e-42	140.811	cl02776
				rna-gnl|WGS:WJXA|Rhsim01G0136500.1	RsGSTU1	Tau (GSTU)	125	GST_C_family	4	116	2.98615e-35	117.665	cl02776
				rna-gnl|WGS:WJXA|Rhsim04G0181100.1	RsGSTU10	Tau (GSTU)	367	GST_C_family	3	98	5.4335e-32	116.894	cl02776
				rna-gnl|WGS:WJXA|Rhsim04G0181100.1	RsGSTU10	Tau (GSTU)	367	Thioredoxin_like	143	216	3.35521e-41	139.335	cl00388
				rna-gnl|WGS:WJXA|Rhsim04G0181100.1	RsGSTU10	Tau (GSTU)	367	GST_C_family	226	353	6.67625e-50	163.504	cl02776
				rna-gnl|WGS:WJXA|Rhsim04G0181300.1	RsGSTU11	Tau (GSTU)	111	GST_C_family	3	93	7.07307e-33	111.116	cl02776
				rna-gnl|WGS:WJXA|Rhsim04G0181400.1	RsGSTU12	Tau (GSTU)	258	GST_C_family	5	107	1.33611e-36	126.139	cl02776
				rna-gnl|WGS:WJXA|Rhsim04G0181400.1	RsGSTU12	Tau (GSTU)	258	GST_C_family	141	243	1.10289e-33	118.435	cl02776
				rna-gnl|WGS:WJXA|Rhsim04G0181500.1	RsGSTU13	Tau (GSTU)	137	GST_C_family	12	122	3.20555e-34	115.739	cl02776
				rna-gnl|WGS:WJXA|Rhsim04G0182100.1	RsGSTU14	Tau (GSTU)	176	Thioredoxin_like	7	80	4.20963e-40	130.476	cl00388
				rna-gnl|WGS:WJXA|Rhsim04G0182100.1	RsGSTU14	Tau (GSTU)	176	GstA	8	158	1.36159e-31	112.682	cl33984
				rna-gnl|WGS:WJXA|Rhsim05G0200400.1	RsGSTU15	Tau (GSTU)	196	GST_C_family	1	80	3.37107e-29	104.953	cl02776
				rna-gnl|WGS:WJXA|Rhsim05G0200400.1	RsGSTU15	Tau (GSTU)	196	GST_C_family	81	191	1.199e-38	129.221	cl02776
				rna-gnl|WGS:WJXA|Rhsim06G0184200.1	RsGSTU16	Tau (GSTU)	298	GST_C_family	20	125	5.61153e-35	123.058	cl02776
				rna-gnl|WGS:WJXA|Rhsim06G0184200.1	RsGSTU16	Tau (GSTU)	298	GST_C_family	131	231	4.98253e-41	138.466	cl02776
				rna-gnl|WGS:WJXA|Rhsim06G0184300.1	RsGSTU17	Tau (GSTU)	421	GST_C_family	8	115	2.00503e-27	105.724	cl02776
				rna-gnl|WGS:WJXA|Rhsim06G0184300.1	RsGSTU17	Tau (GSTU)	421	GST_C_family	106	219	7.44803e-26	101.486	cl02776
				rna-gnl|WGS:WJXA|Rhsim06G0184300.1	RsGSTU17	Tau (GSTU)	421	GST_C_family	226	310	1.01655e-12	64.5073	cl02776
				rna-gnl|WGS:WJXA|Rhsim06G0184300.1	RsGSTU17	Tau (GSTU)	421	GST_C_family	306	414	1.57089e-42	145.784	cl02776
				rna-gnl|WGS:WJXA|Rhsim07G0046600.1	RsGSTU18	Tau (GSTU)	168	GST_C_family	51	160	4.43787e-36	121.517	cl02776
				rna-gnl|WGS:WJXA|Rhsim07G0046800.1	RsGSTU19	Tau (GSTU)	319	Thioredoxin_like	5	78	4.41322e-34	119.305	cl00388
				rna-gnl|WGS:WJXA|Rhsim07G0046800.1	RsGSTU19	Tau (GSTU)	319	GST_C_family	88	207	1.8033e-48	158.496	cl02776
				rna-gnl|WGS:WJXA|Rhsim07G0046800.1	RsGSTU19	Tau (GSTU)	319	GST_C_family	215	291	0.000125166	40.5599	cl02776
				rna-gnl|WGS:WJXA|Rhsim01G0238200.1	RsGSTU2	Tau (GSTU)	569	GST_C_family	456	561	2.49573e-35	128.836	cl02776
				rna-gnl|WGS:WJXA|Rhsim07G0208800.1	RsGSTU20	Tau (GSTU)	416	Thioredoxin_like	7	80	1.03459e-36	128.55	cl00388
				rna-gnl|WGS:WJXA|Rhsim07G0208800.1	RsGSTU20	Tau (GSTU)	416	GST_C_family	91	213	2.4952e-46	155.414	cl02776
				rna-gnl|WGS:WJXA|Rhsim07G0208800.1	RsGSTU20	Tau (GSTU)	416	Thioredoxin_like	299	327	4.37187e-12	61.1396	cl00388
				rna-gnl|WGS:WJXA|Rhsim07G0208800.1	RsGSTU20	Tau (GSTU)	416	GST_C_family	338	416	2.5656e-29	110.731	cl02776
				rna-gnl|WGS:WJXA|Rhsim07G0208900.1	RsGSTU21	Tau (GSTU)	225	Thioredoxin_like	7	80	2.4333e-43	140.491	cl00388
				rna-gnl|WGS:WJXA|Rhsim07G0208900.1	RsGSTU21	Tau (GSTU)	225	GST_C_family	91	216	5.09151e-50	159.266	cl02776
				rna-gnl|WGS:WJXA|Rhsim12G0053500.1	RsGSTU22	Tau (GSTU)	164	GST_C_family	55	146	1.38342e-28	102.257	cl02776
				rna-gnl|WGS:WJXA|Rhsim12G0053700.1	RsGSTU23	Tau (GSTU)	141	GST_C_family	43	132	2.91961e-36	120.746	cl02776
				rna-gnl|WGS:WJXA|Rhsim12G0053800.1	RsGSTU24	Tau (GSTU)	133	GST_C_family	13	126	1.98222e-42	136.154	cl02776
				rna-gnl|WGS:WJXA|Rhsim12G0053900.1	RsGSTU25	Tau (GSTU)	408	GST_C_family	47	158	5.48351e-44	149.251	cl02776
				rna-gnl|WGS:WJXA|Rhsim12G0054000.1	RsGSTU26	Tau (GSTU)	121	GST_C_family	10	103	3.45609e-30	104.568	cl02776
				rna-gnl|WGS:WJXA|Rhsim12G0054200.1	RsGSTU27	Tau (GSTU)	331	GST_C_family	1	88	4.24414e-27	103.027	cl02776
				rna-gnl|WGS:WJXA|Rhsim12G0054200.1	RsGSTU27	Tau (GSTU)	331	GST_C_family	81	173	7.1656e-27	102.642	cl02776
				rna-gnl|WGS:WJXA|Rhsim12G0054200.1	RsGSTU27	Tau (GSTU)	331	GST_C_family	211	324	3.84067e-37	129.606	cl02776
				rna-gnl|WGS:WJXA|Rhsim12G0079200.1	RsGSTU28	Tau (GSTU)	95	GST_C_family	27	91	1.99657e-25	91.4713	cl02776
				rna-gnl|WGS:WJXA|Rhsim12G0079300.1	RsGSTU29	Tau (GSTU)	119	GST_C_family	1	110	1.43218e-37	123.443	cl02776
				rna-gnl|WGS:WJXA|Rhsim02G0216000.1	RsGSTU3	Tau (GSTU)	375	GST_C_family	256	362	1.58759e-39	136.925	cl02776
				rna-gnl|WGS:WJXA|Rhsim12G0128500.1	RsGSTU30	Tau (GSTU)	199	GST_C_family	75	189	1.59463e-45	146.555	cl02776
				rna-gnl|WGS:WJXA|Rhsim12G0156600.1	RsGSTU31	Tau (GSTU)	234	GST_C_family	113	225	2.21765e-28	104.183	cl02776
				rna-gnl|WGS:WJXA|Rhsim12G0156700.1	RsGSTU32	Tau (GSTU)	106	GST_C_family	1	64	1.22104e-07	46.4029	cl02776
				rna-gnl|WGS:WJXA|Rhsim12G0156800.1	RsGSTU33	Tau (GSTU)	189	GST_C_family	1	107	5.24455e-31	109.19	cl02776
				rna-gnl|WGS:WJXA|Rhsim12G0156800.1	RsGSTU33	Tau (GSTU)	189	Thioredoxin_like	117	178	5.52042e-28	100.045	cl00388
				rna-gnl|WGS:WJXA|Rhsim13G0115300.1	RsGSTU34	Tau (GSTU)	223	Thioredoxin_like	7	83	1.53606e-31	110.06	cl00388
				rna-gnl|WGS:WJXA|Rhsim13G0115300.1	RsGSTU34	Tau (GSTU)	223	GST_C_family	96	219	5.03868e-44	143.858	cl02776
				rna-gnl|WGS:WJXA|Rhsim13G0148800.1	RsGSTU35	Tau (GSTU)	124	GST_C_family	10	114	7.97108e-38	124.213	cl02776
				rna-gnl|WGS:WJXA|RhsimUnG0178900.1	RsGSTU36	Tau (GSTU)	178	GST_C_family	34	120	3.71036e-34	116.894	cl02776
				rna-gnl|WGS:WJXA|RhsimUnG0179000.1	RsGSTU37	Tau (GSTU)	127	GST_C_family	7	118	1.10548e-43	139.236	cl02776
				rna-gnl|WGS:WJXA|RhsimUnG0179100.1	RsGSTU38	Tau (GSTU)	149	GST_C_family	27	140	4.10377e-42	136.154	cl02776
				rna-gnl|WGS:WJXA|RhsimUnG0179200.1	RsGSTU39	Tau (GSTU)	125	GST_C_family	27	113	5.17435e-38	124.598	cl02776
				rna-gnl|WGS:WJXA|Rhsim03G0020300.1	RsGSTU4	Tau (GSTU)	255	GST_C_family	1	107	2.38022e-34	119.976	cl02776
				rna-gnl|WGS:WJXA|Rhsim03G0020300.1	RsGSTU4	Tau (GSTU)	255	GST_C_family	127	237	2.56642e-34	119.976	cl02776
				rna-gnl|WGS:WJXA|RhsimUnG0179300.1	RsGSTU40	Tau (GSTU)	266	GST_C_family	22	121	4.80455e-29	106.494	cl02776
				rna-gnl|WGS:WJXA|RhsimUnG0179900.1	RsGSTU41	Tau (GSTU)	117	GST_C_family	9	109	3.1753e-34	114.583	cl02776
				rna-gnl|WGS:WJXA|RhsimUnG0180000.1	RsGSTU42	Tau (GSTU)	339	GST_C_family	9	109	2.46721e-32	117.28	cl02776
				rna-gnl|WGS:WJXA|RhsimUnG0180000.1	RsGSTU42	Tau (GSTU)	339	GST_C_family	141	251	1.92277e-36	127.68	cl02776
				rna-gnl|WGS:WJXA|RhsimUnG0180000.1	RsGSTU42	Tau (GSTU)	339	GST_C_family	288	338	1.6761e-08	52.1809	cl02776
				rna-gnl|WGS:WJXA|RhsimUnG0180100.1	RsGSTU43	Tau (GSTU)	214	GST_C_family	31	110	1.01572e-12	62.5813	cl02776
				rna-gnl|WGS:WJXA|RhsimUnG0180100.1	RsGSTU43	Tau (GSTU)	214	GST_C_family	114	168	9.39104e-16	70.6705	cl02776
				rna-gnl|WGS:WJXA|RhsimUnG0210300.1	RsGSTU44	Tau (GSTU)	184	GST_C_family	63	175	2.1133e-42	138.08	cl02776
				rna-gnl|WGS:WJXA|RhsimUnG0210400.1	RsGSTU45	Tau (GSTU)	261	GST_C_family	2	114	9.29843e-41	136.54	cl02776
				rna-gnl|WGS:WJXA|RhsimUnG0210400.1	RsGSTU45	Tau (GSTU)	261	GST_C_family	163	249	5.95476e-36	124.213	cl02776
				rna-gnl|WGS:WJXA|RhsimUnG0210500.1	RsGSTU46	Tau (GSTU)	160	GST_C_family	34	145	7.50156e-35	118.05	cl02776
				rna-gnl|WGS:WJXA|RhsimUnG0211000.1	RsGSTU47	Tau (GSTU)	124	GST_C_family	4	118	6.25576e-33	111.887	cl02776
				rna-gnl|WGS:WJXA|RhsimUnG0211100.1	RsGSTU48	Tau (GSTU)	97	GST_C_family	9	97	8.09082e-29	100.331	cl02776
				rna-gnl|WGS:WJXA|RhsimUnG0211200.1	RsGSTU49	Tau (GSTU)	379	GST_C_family	9	109	3.52573e-32	117.665	cl02776
				rna-gnl|WGS:WJXA|RhsimUnG0211200.1	RsGSTU49	Tau (GSTU)	379	GST_C_family	141	251	3.95424e-37	130.762	cl02776
				rna-gnl|WGS:WJXA|RhsimUnG0211200.1	RsGSTU49	Tau (GSTU)	379	GST_C_family	288	377	1.90056e-19	83.3821	cl02776
				rna-gnl|WGS:WJXA|Rhsim04G0032800.1	RsGSTU5	Tau (GSTU)	301	GST_C_family	1	79	7.1444e-26	99.1752	cl02776
				rna-gnl|WGS:WJXA|Rhsim04G0032800.1	RsGSTU5	Tau (GSTU)	301	Thioredoxin_like	91	162	2.16595e-43	142.802	cl00388
				rna-gnl|WGS:WJXA|Rhsim04G0032800.1	RsGSTU5	Tau (GSTU)	301	GST_C_family	173	293	6.22341e-48	156.57	cl02776
				rna-gnl|WGS:WJXA|RhsimUnG0211300.1	RsGSTU50	Tau (GSTU)	171	GST_C_family	31	110	6.37734e-16	69.9001	cl02776
				rna-gnl|WGS:WJXA|RhsimUnG0211300.1	RsGSTU50	Tau (GSTU)	171	GST_C_family	114	168	1.71585e-15	68.7445	cl02776
				rna-gnl|WGS:WJXA|RhsimUnG0211400.1	RsGSTU51	Tau (GSTU)	127	GST_C_family	3	117	8.2271e-42	134.614	cl02776
				rna-gnl|WGS:WJXA|RhsimUnG0213700.1	RsGSTU52	Tau (GSTU)	136	GST_C_family	76	127	2.20278e-16	69.9001	cl02776
				rna-gnl|WGS:WJXA|Rhsim04G0177600.1	RsGSTU6	Tau (GSTU)	189	GST_C_family	4	87	5.56421e-29	104.183	cl02776
				rna-gnl|WGS:WJXA|Rhsim04G0177600.1	RsGSTU6	Tau (GSTU)	189	GST_C_family	85	151	1.64274e-16	71.8261	cl02776
				rna-gnl|WGS:WJXA|Rhsim04G0180700.1	RsGSTU7	Tau (GSTU)	164	Thioredoxin_like	7	80	1.46046e-44	141.261	cl00388
				rna-gnl|WGS:WJXA|Rhsim04G0180700.1	RsGSTU7	Tau (GSTU)	164	GstA	8	163	1.55232e-35	122.312	cl33984
				rna-gnl|WGS:WJXA|Rhsim04G0180800.1	RsGSTU8	Tau (GSTU)	138	GST_C_family	12	124	1.37184e-33	114.198	cl02776
				rna-gnl|WGS:WJXA|Rhsim04G0180900.1	RsGSTU9	Tau (GSTU)	141	GST_C_family	12	122	1.57708e-30	106.494	cl02776
				rna-gnl|WGS:WJXA|Rhsim05G0103400.1	RsGSTZ1	Zeta (GSTZ)	826	Thioredoxin_like	16	58	6.61224e-22	89.9367	cl00388
				rna-gnl|WGS:WJXA|Rhsim05G0103400.1	RsGSTZ1	Zeta (GSTZ)	826	Thioredoxin_like	606	672	6.66909e-07	47.5687	cl00388
				rna-gnl|WGS:WJXA|Rhsim05G0103400.1	RsGSTZ1	Zeta (GSTZ)	826	maiA	642	825	1.66417e-70	230.676	cl36856
				rna-gnl|WGS:WJXA|Rhsim07G0027500.1	RsGSTZ2	Zeta (GSTZ)	263	maiA	55	262	2.61681e-92	271.122	cl36856
				rna-gnl|WGS:WJXA|Rhsim11G0112100.1	RsGSTZ3	Zeta (GSTZ)	153	maiA	21	107	6.15454e-37	125.902	cl36856
				rna-gnl|WGS:WJXA|Rhsim11G0112700.1	RsGSTZ4	Zeta (GSTZ)	420	maiA	237	419	4.61026e-63	202.171	cl36856
				rna-gnl|WGS:WJXA|Rhsim11G0113300.1	RsGSTZ5	Zeta (GSTZ)	207	maiA	17	206	1.53859e-87	256.484	cl36856
				rna-gnl|WGS:WJXA|Rhsim11G0121800.1	RsGSTZ6	Zeta (GSTZ)	449	Thioredoxin_like	3	77	4.60421e-25	97.7099	cl00388
				rna-gnl|WGS:WJXA|Rhsim11G0121800.1	RsGSTZ6	Zeta (GSTZ)	449	GST_C_family	90	238	4.22082e-43	147.708	cl02776
				rna-gnl|WGS:WJXA|Rhsim11G0121800.1	RsGSTZ6	Zeta (GSTZ)	449	EF1G	291	396	3.68225e-56	181.189	cl02914
				rna-gnl|WGS:WJXA|Rhsim12G0003400.1	RsGSTZ7	Zeta (GSTZ)	444	Thioredoxin_like	5	77	8.3437e-25	96.9395	cl00388
				rna-gnl|WGS:WJXA|Rhsim12G0003400.1	RsGSTZ7	Zeta (GSTZ)	444	GST_C_family	90	210	2.8915e-49	163.886	cl02776
				rna-gnl|WGS:WJXA|Rhsim12G0003400.1	RsGSTZ7	Zeta (GSTZ)	444	EF1G	265	391	1.98126e-50	166.167	cl02914
				rna-gnl|WGS:WJXA|Rhsim07G0179900.1	RsTCHQD1	TCHQD	267	GstA	1	222	4.7252e-24	96.1183	cl33984
