# Supplementary material for: Genome-wide identification and light-quality-dependent characterization of Glutathione S-transferase genes involved in anthocyanin accumulation in Rhododendron
Source: BMC Plant Biol. 2026 Apr 2;26:843. doi: 10.1186/s12870-026-08698-1 (PMC13169737; doi:10.1186/s12870-026-08698-1)
Supplement: Supplementary file 1 — Supplementary Material 1. [file 12870_2026_8698_MOESM1_ESM.zip › Supplementary File/Table S8 unanchored RsGST scaffoldIDs.xlsx]

## Sheet: Sheet1
RsName	Subfamily	GeneID_raw	base	scaffold	start	end	strand	Gene_length_bp
RsGSTL8	Lambda	rna-gnl|WGS:WJXA|RhsimUnG0120000.1	RhsimUnG0120000	WJXA01000277.1	609197	613352	-	4156
RsGSTU36	Tau	rna-gnl|WGS:WJXA|RhsimUnG0178900.1	RhsimUnG0178900	WJXA01000404.1	2707	13073	+	10367
RsGSTU37	Tau	rna-gnl|WGS:WJXA|RhsimUnG0179000.1	RhsimUnG0179000	WJXA01000404.1	23283	23793	+	511
RsGSTU38	Tau	rna-gnl|WGS:WJXA|RhsimUnG0179100.1	RhsimUnG0179100	WJXA01000404.1	47845	50718	+	2874
RsGSTU39	Tau	rna-gnl|WGS:WJXA|RhsimUnG0179200.1	RhsimUnG0179200	WJXA01000404.1	56901	57278	+	378
RsGSTU40	Tau	rna-gnl|WGS:WJXA|RhsimUnG0179300.1	RhsimUnG0179300	WJXA01000404.1	62134	67105	+	4972
RsGSTU41	Tau	rna-gnl|WGS:WJXA|RhsimUnG0179900.1	RhsimUnG0179900	WJXA01000404.1	118491	118844	+	354
RsGSTU42	Tau	rna-gnl|WGS:WJXA|RhsimUnG0180000.1	RhsimUnG0180000	WJXA01000404.1	127771	140736	+	12966
RsGSTU43	Tau	rna-gnl|WGS:WJXA|RhsimUnG0180100.1	RhsimUnG0180100	WJXA01000404.1	156422	160974	+	4553
RsGSTU44	Tau	rna-gnl|WGS:WJXA|RhsimUnG0210300.1	RhsimUnG0210300	WJXA01000458.1	1783	5589	+	3807
RsGSTU45	Tau	rna-gnl|WGS:WJXA|RhsimUnG0210400.1	RhsimUnG0210400	WJXA01000458.1	5218	12144	+	6927
RsGSTU46	Tau	rna-gnl|WGS:WJXA|RhsimUnG0210500.1	RhsimUnG0210500	WJXA01000458.1	16178	17766	+	1589
RsGSTU47	Tau	rna-gnl|WGS:WJXA|RhsimUnG0211000.1	RhsimUnG0211000	WJXA01000458.1	68448	68822	+	375
RsGSTU48	Tau	rna-gnl|WGS:WJXA|RhsimUnG0211100.1	RhsimUnG0211100	WJXA01000458.1	73452	73745	+	294
RsGSTU49	Tau	rna-gnl|WGS:WJXA|RhsimUnG0211200.1	RhsimUnG0211200	WJXA01000458.1	79884	92954	+	13071
RsGSTU50	Tau	rna-gnl|WGS:WJXA|RhsimUnG0211300.1	RhsimUnG0211300	WJXA01000458.1	106900	112767	+	5868
RsGSTU51	Tau	rna-gnl|WGS:WJXA|RhsimUnG0211400.1	RhsimUnG0211400	WJXA01000458.1	117720	118103	-	384
RsGSTU52	Tau	rna-gnl|WGS:WJXA|RhsimUnG0213700.1	RhsimUnG0213700	WJXA01000463.1	68597	72194	-	3598
RsGSTL9	Lambda	rna-gnl|WGS:WJXA|RhsimUnG0242200.1	RhsimUnG0242200	WJXA01000533.1	111251	121733	+	10483
