# Supplementary material for: Genome-wide identification and light-quality-dependent characterization of Glutathione S-transferase genes involved in anthocyanin accumulation in Rhododendron
Source: BMC Plant Biol. 2026 Apr 2;26:843. doi: 10.1186/s12870-026-08698-1 (PMC13169737; doi:10.1186/s12870-026-08698-1)
Supplement: Supplementary file 1 — Supplementary Material 1. [file 12870_2026_8698_MOESM1_ESM.zip › Supplementary File/Table S9 RsGST duplication collinearity MCScanX.xlsx]

## Sheet: Summary
Duplication-type summary (RsGST genes)
dup_type	n_genes	pct
Tandem	41	47.1
Dispersed	21	24.1
Proximal	13	14.9
WGD or Segmental	10	11.5
Singleton	2	2.3
Duplication-type by subfamily
Subfamily	Dispersed	Proximal	Singleton	Tandem	WGD or Segmental	Total
DHAR	2	0	0	2	2	6
Lambda	3	3	0	1	2	9
Phi	3	0	0	8	0	11
TCHQD	0	0	1	0	0	1
Tau	10	7	0	29	6	52
Theta	0	0	1	0	0	1
Zeta	3	3	0	1	0	7
Total	21	13	2	41	10	87

## Sheet: RsGST_gene_list
RsName	subfamily	gene_id	chrom	start	end	strand	dup_type	in_collinearity
RsGSTU1	Tau	rna-gnl|WGS:WJXA|Rhsim01G0136500.1	CM024953.1	23197315	23197692	-	Dispersed	FALSE
RsGSTU2	Tau	rna-gnl|WGS:WJXA|Rhsim01G0238200.1	CM024953.1	42332749	42346677	+	Dispersed	FALSE
RsGSTU3	Tau	rna-gnl|WGS:WJXA|Rhsim02G0216000.1	CM024954.1	39174658	39179607	+	Dispersed	FALSE
RsGSTT1	Theta	rna-gnl|WGS:WJXA|Rhsim02G0228100.1	CM024954.1	40910730	40915568	-	Singleton	FALSE
RsGSTU4	Tau	rna-gnl|WGS:WJXA|Rhsim03G0020300.1	CM024955.1	3221504	3224816	-	Dispersed	FALSE
RsGSTL1	Lambda	rna-gnl|WGS:WJXA|Rhsim03G0086200.1	CM024955.1	13712780	13717366	-	Dispersed	FALSE
RsDHAR1	DHAR	rna-gnl|WGS:WJXA|Rhsim03G0128200.1	CM024955.1	21734944	21748209	+	WGD or Segmental	TRUE
RsGSTL2	Lambda	rna-gnl|WGS:WJXA|Rhsim03G0237600.1	CM024955.1	35953170	35960529	+	Proximal	FALSE
RsGSTL3	Lambda	rna-gnl|WGS:WJXA|Rhsim03G0237900.1	CM024955.1	35995620	36000557	+	Proximal	FALSE
RsGSTL4	Lambda	rna-gnl|WGS:WJXA|Rhsim03G0238500.1	CM024955.1	36046858	36051779	+	Proximal	FALSE
RsGSTU5	Tau	rna-gnl|WGS:WJXA|Rhsim04G0032800.1	CM024956.1	3422453	3428199	-	Tandem	FALSE
RsGSTU6	Tau	rna-gnl|WGS:WJXA|Rhsim04G0177600.1	CM024956.1	29494402	29496257	+	Dispersed	FALSE
RsGSTU7	Tau	rna-gnl|WGS:WJXA|Rhsim04G0180700.1	CM024956.1	29957246	29958670	-	Proximal	FALSE
RsGSTU8	Tau	rna-gnl|WGS:WJXA|Rhsim04G0180800.1	CM024956.1	29962193	29963602	-	Tandem	FALSE
RsGSTU9	Tau	rna-gnl|WGS:WJXA|Rhsim04G0180900.1	CM024956.1	29975503	29977017	-	Tandem	FALSE
RsGSTU10	Tau	rna-gnl|WGS:WJXA|Rhsim04G0181100.1	CM024956.1	30010002	30017044	-	Proximal	FALSE
RsGSTU11	Tau	rna-gnl|WGS:WJXA|Rhsim04G0181300.1	CM024956.1	30032197	30032532	-	Tandem	FALSE
RsGSTU12	Tau	rna-gnl|WGS:WJXA|Rhsim04G0181400.1	CM024956.1	30035141	30039606	-	Tandem	FALSE
RsGSTU13	Tau	rna-gnl|WGS:WJXA|Rhsim04G0181500.1	CM024956.1	30043415	30047799	-	Tandem	FALSE
RsGSTU14	Tau	rna-gnl|WGS:WJXA|Rhsim04G0182100.1	CM024956.1	30088976	30090431	-	Dispersed	FALSE
RsGSTZ1	Zeta	rna-gnl|WGS:WJXA|Rhsim05G0103400.1	CM024957.1	14526260	14538162	-	Proximal	FALSE
RsGSTU15	Tau	rna-gnl|WGS:WJXA|Rhsim05G0200400.1	CM024957.1	32567726	32571241	+	Dispersed	FALSE
RsGSTU16	Tau	rna-gnl|WGS:WJXA|Rhsim06G0184200.1	CM024958.1	29644146	29649375	-	Tandem	FALSE
RsGSTU17	Tau	rna-gnl|WGS:WJXA|Rhsim06G0184300.1	CM024958.1	29651159	29658153	-	Tandem	FALSE
RsGSTZ2	Zeta	rna-gnl|WGS:WJXA|Rhsim07G0027500.1	CM024959.1	2850793	2855611	+	Dispersed	FALSE
RsGSTU18	Tau	rna-gnl|WGS:WJXA|Rhsim07G0046600.1	CM024959.1	5141966	5142849	+	Proximal	FALSE
RsGSTU19	Tau	rna-gnl|WGS:WJXA|Rhsim07G0046800.1	CM024959.1	5146714	5152258	+	Proximal	FALSE
RsTCHQD1	TCHQD	rna-gnl|WGS:WJXA|Rhsim07G0179900.1	CM024959.1	26301234	26307999	+	Singleton	FALSE
RsGSTU20	Tau	rna-gnl|WGS:WJXA|Rhsim07G0208800.1	CM024959.1	30591671	30597506	-	Tandem	FALSE
RsGSTU21	Tau	rna-gnl|WGS:WJXA|Rhsim07G0208900.1	CM024959.1	30600871	30602448	-	Tandem	FALSE
RsGSTF1	Phi	rna-gnl|WGS:WJXA|Rhsim07G0251700.1	CM024959.1	35435974	35438051	+	Dispersed	FALSE
RsGSTF2	Phi	rna-gnl|WGS:WJXA|Rhsim08G0022000.1	CM024960.1	2468704	2471726	+	Dispersed	FALSE
RsDHAR2	DHAR	rna-gnl|WGS:WJXA|Rhsim09G0158400.1	CM024961.1	28899403	28909275	+	Dispersed	FALSE
RsDHAR3	DHAR	rna-gnl|WGS:WJXA|Rhsim09G0160000.1	CM024961.1	29038286	29042008	+	Tandem	FALSE
RsDHAR4	DHAR	rna-gnl|WGS:WJXA|Rhsim09G0161100.1	CM024961.1	29108975	29110515	+	WGD or Segmental	TRUE
RsDHAR5	DHAR	rna-gnl|WGS:WJXA|Rhsim09G0161200.1	CM024961.1	29110759	29119746	+	Tandem	FALSE
RsDHAR6	DHAR	rna-gnl|WGS:WJXA|Rhsim10G0176600.1	CM024962.1	29109558	29115053	+	Dispersed	FALSE
RsGSTZ3	Zeta	rna-gnl|WGS:WJXA|Rhsim11G0112100.1	CM024963.1	23283639	23286625	+	Proximal	FALSE
RsGSTZ4	Zeta	rna-gnl|WGS:WJXA|Rhsim11G0112700.1	CM024963.1	23480957	23493821	+	Tandem	FALSE
RsGSTZ5	Zeta	rna-gnl|WGS:WJXA|Rhsim11G0113300.1	CM024963.1	23586057	23594129	+	Proximal	FALSE
RsGSTZ6	Zeta	rna-gnl|WGS:WJXA|Rhsim11G0121800.1	CM024963.1	24643222	24649066	+	Dispersed	FALSE
RsGSTZ7	Zeta	rna-gnl|WGS:WJXA|Rhsim12G0003400.1	CM024964.1	386361	392265	-	Dispersed	FALSE
RsGSTF3	Phi	rna-gnl|WGS:WJXA|Rhsim12G0012900.1	CM024964.1	1633937	1636378	-	Dispersed	FALSE
RsGSTU22	Tau	rna-gnl|WGS:WJXA|Rhsim12G0053500.1	CM024964.1	6645565	6649520	+	Proximal	FALSE
RsGSTU23	Tau	rna-gnl|WGS:WJXA|Rhsim12G0053700.1	CM024964.1	6674556	6676800	-	Tandem	FALSE
RsGSTU24	Tau	rna-gnl|WGS:WJXA|Rhsim12G0053800.1	CM024964.1	6678317	6679128	-	Tandem	FALSE
RsGSTU25	Tau	rna-gnl|WGS:WJXA|Rhsim12G0053900.1	CM024964.1	6686774	6701509	-	WGD or Segmental	TRUE
RsGSTU26	Tau	rna-gnl|WGS:WJXA|Rhsim12G0054000.1	CM024964.1	6708646	6712323	-	Tandem	FALSE
RsGSTU27	Tau	rna-gnl|WGS:WJXA|Rhsim12G0054200.1	CM024964.1	6723535	6743602	-	Tandem	FALSE
RsGSTU28	Tau	rna-gnl|WGS:WJXA|Rhsim12G0079200.1	CM024964.1	9860397	9860684	+	Tandem	FALSE
RsGSTU29	Tau	rna-gnl|WGS:WJXA|Rhsim12G0079300.1	CM024964.1	9862818	9863177	+	Tandem	FALSE
RsGSTU30	Tau	rna-gnl|WGS:WJXA|Rhsim12G0128500.1	CM024964.1	20459336	20460816	+	WGD or Segmental	TRUE
RsGSTL5	Lambda	rna-gnl|WGS:WJXA|Rhsim12G0131300.1	CM024964.1	20796147	20807337	-	WGD or Segmental	TRUE
RsGSTU31	Tau	rna-gnl|WGS:WJXA|Rhsim12G0156600.1	CM024964.1	23985328	23988739	-	Tandem	FALSE
RsGSTU32	Tau	rna-gnl|WGS:WJXA|Rhsim12G0156700.1	CM024964.1	23991111	23993392	-	Tandem	FALSE
RsGSTU33	Tau	rna-gnl|WGS:WJXA|Rhsim12G0156800.1	CM024964.1	23994044	23997391	-	Tandem	FALSE
RsGSTF4	Phi	rna-gnl|WGS:WJXA|Rhsim13G0013300.1	CM024965.1	1171714	1172957	-	Tandem	FALSE
RsGSTF5	Phi	rna-gnl|WGS:WJXA|Rhsim13G0013400.1	CM024965.1	1173519	1174881	-	Tandem	FALSE
RsGSTF6	Phi	rna-gnl|WGS:WJXA|Rhsim13G0013500.1	CM024965.1	1178376	1179982	-	Tandem	FALSE
RsGSTF7	Phi	rna-gnl|WGS:WJXA|Rhsim13G0013600.1	CM024965.1	1182473	1184655	-	Tandem	FALSE
RsGSTF8	Phi	rna-gnl|WGS:WJXA|Rhsim13G0013700.1	CM024965.1	1192906	1193349	-	Tandem	FALSE
RsGSTF9	Phi	rna-gnl|WGS:WJXA|Rhsim13G0014000.1	CM024965.1	1244763	1248887	-	Tandem	FALSE
RsGSTF10	Phi	rna-gnl|WGS:WJXA|Rhsim13G0014100.1	CM024965.1	1249474	1250355	-	Tandem	FALSE
RsGSTF11	Phi	rna-gnl|WGS:WJXA|Rhsim13G0014200.1	CM024965.1	1252306	1254576	-	Tandem	FALSE
RsGSTL6	Lambda	rna-gnl|WGS:WJXA|Rhsim13G0039600.1	CM024965.1	3836231	3838708	+	Dispersed	FALSE
RsGSTL7	Lambda	rna-gnl|WGS:WJXA|Rhsim13G0090000.1	CM024965.1	9178758	9182079	+	WGD or Segmental	TRUE
RsGSTU34	Tau	rna-gnl|WGS:WJXA|Rhsim13G0115300.1	CM024965.1	12817679	12819412	-	Dispersed	FALSE
RsGSTU35	Tau	rna-gnl|WGS:WJXA|Rhsim13G0148800.1	CM024965.1	19014259	19014633	+	Dispersed	FALSE
RsGSTL8	Lambda	rna-gnl|WGS:WJXA|RhsimUnG0120000.1	WJXA01000277.1	609197	613352	-	Tandem	FALSE
RsGSTU36	Tau	rna-gnl|WGS:WJXA|RhsimUnG0178900.1	WJXA01000404.1	2707	13073	+	WGD or Segmental	TRUE
RsGSTU37	Tau	rna-gnl|WGS:WJXA|RhsimUnG0179000.1	WJXA01000404.1	23283	23793	+	Tandem	FALSE
RsGSTU38	Tau	rna-gnl|WGS:WJXA|RhsimUnG0179100.1	WJXA01000404.1	47845	50718	+	Tandem	FALSE
RsGSTU39	Tau	rna-gnl|WGS:WJXA|RhsimUnG0179200.1	WJXA01000404.1	56901	57278	+	Tandem	FALSE
RsGSTU40	Tau	rna-gnl|WGS:WJXA|RhsimUnG0179300.1	WJXA01000404.1	62134	67105	+	Proximal	FALSE
RsGSTU41	Tau	rna-gnl|WGS:WJXA|RhsimUnG0179900.1	WJXA01000404.1	118491	118844	+	Tandem	FALSE
RsGSTU42	Tau	rna-gnl|WGS:WJXA|RhsimUnG0180000.1	WJXA01000404.1	127771	140736	+	Tandem	FALSE
RsGSTU43	Tau	rna-gnl|WGS:WJXA|RhsimUnG0180100.1	WJXA01000404.1	156422	160974	+	Proximal	FALSE
RsGSTU44	Tau	rna-gnl|WGS:WJXA|RhsimUnG0210300.1	WJXA01000458.1	1783	5589	+	WGD or Segmental	TRUE
RsGSTU45	Tau	rna-gnl|WGS:WJXA|RhsimUnG0210400.1	WJXA01000458.1	5218	12144	+	Tandem	FALSE
RsGSTU46	Tau	rna-gnl|WGS:WJXA|RhsimUnG0210500.1	WJXA01000458.1	16178	17766	+	Tandem	FALSE
RsGSTU47	Tau	rna-gnl|WGS:WJXA|RhsimUnG0211000.1	WJXA01000458.1	68448	68822	+	WGD or Segmental	TRUE
RsGSTU48	Tau	rna-gnl|WGS:WJXA|RhsimUnG0211100.1	WJXA01000458.1	73452	73745	+	Tandem	FALSE
RsGSTU49	Tau	rna-gnl|WGS:WJXA|RhsimUnG0211200.1	WJXA01000458.1	79884	92954	+	Tandem	FALSE
RsGSTU50	Tau	rna-gnl|WGS:WJXA|RhsimUnG0211300.1	WJXA01000458.1	106900	112767	+	Tandem	FALSE
RsGSTU51	Tau	rna-gnl|WGS:WJXA|RhsimUnG0211400.1	WJXA01000458.1	117720	118103	-	WGD or Segmental	TRUE
RsGSTU52	Tau	rna-gnl|WGS:WJXA|RhsimUnG0213700.1	WJXA01000463.1	68597	72194	-	Dispersed	FALSE
RsGSTL9	Lambda	rna-gnl|WGS:WJXA|RhsimUnG0242200.1	WJXA01000533.1	111251	121733	+	Dispersed	FALSE

## Sheet: Collinear_pairs
alignment	chr1	chr2	orientation	gene1	RsGST_name1	subfamily_gene1	dup_type_gene1	gene2	RsGST_name2	subfamily_gene2	dup_type_gene2	evalue
97	CM024955.1	CM024961.1	plus	rna-gnl|WGS:WJXA|Rhsim03G0128200.1	RsDHAR1	DHAR	WGD or Segmental	rna-gnl|WGS:WJXA|Rhsim09G0161100.1	RsDHAR4	DHAR	WGD or Segmental	3e-27
246	CM024960.1	CM024964.1	plus	rna-gnl|WGS:WJXA|Rhsim08G0068100.1				rna-gnl|WGS:WJXA|Rhsim12G0131300.1	RsGSTL5	Lambda	WGD or Segmental	4e-138
248	CM024960.1	CM024964.1	minus	rna-gnl|WGS:WJXA|Rhsim08G0157600.1				rna-gnl|WGS:WJXA|Rhsim12G0131300.1	RsGSTL5	Lambda	WGD or Segmental	9e-169
288	CM024964.1	CM024964.1	plus	rna-gnl|WGS:WJXA|Rhsim12G0053900.1	RsGSTU25	Tau	WGD or Segmental	rna-gnl|WGS:WJXA|Rhsim12G0128500.1	RsGSTU30	Tau	WGD or Segmental	1e-50
288	CM024964.1	CM024964.1	plus	rna-gnl|WGS:WJXA|Rhsim12G0060800.1				rna-gnl|WGS:WJXA|Rhsim12G0131300.1	RsGSTL5	Lambda	WGD or Segmental	5e-218
295	CM024965.1	WJXA01000304.1	minus	rna-gnl|WGS:WJXA|Rhsim13G0090000.1	RsGSTL7	Lambda	WGD or Segmental	rna-gnl|WGS:WJXA|RhsimUnG0139600.1				2e-207
305	WJXA01000404.1	WJXA01000458.1	plus	rna-gnl|WGS:WJXA|RhsimUnG0178900.1	RsGSTU36	Tau	WGD or Segmental	rna-gnl|WGS:WJXA|RhsimUnG0210300.1	RsGSTU44	Tau	WGD or Segmental	6e-60
305	WJXA01000404.1	WJXA01000458.1	plus	rna-gnl|WGS:WJXA|RhsimUnG0179800.1				rna-gnl|WGS:WJXA|RhsimUnG0211000.1	RsGSTU47	Tau	WGD or Segmental	2e-87
305	WJXA01000404.1	WJXA01000458.1	plus	rna-gnl|WGS:WJXA|RhsimUnG0180200.1				rna-gnl|WGS:WJXA|RhsimUnG0211400.1	RsGSTU51	Tau	WGD or Segmental	4e-90

## Sheet: Tandem_pairs
RsName1	gene1	subfamily1	dup_type1	chrom1	start1	end1	strand1	RsName2	gene2	subfamily2	dup_type2	chrom2	start2	end2	strand2
RsGSTU8	rna-gnl|WGS:WJXA|Rhsim04G0180800.1	Tau	Tandem	CM024956.1	29962193	29963602	-	RsGSTU9	rna-gnl|WGS:WJXA|Rhsim04G0180900.1	Tau	Tandem	CM024956.1	29975503	29977017	-
RsGSTU11	rna-gnl|WGS:WJXA|Rhsim04G0181300.1	Tau	Tandem	CM024956.1	30032197	30032532	-	RsGSTU12	rna-gnl|WGS:WJXA|Rhsim04G0181400.1	Tau	Tandem	CM024956.1	30035141	30039606	-
RsGSTU12	rna-gnl|WGS:WJXA|Rhsim04G0181400.1	Tau	Tandem	CM024956.1	30035141	30039606	-	RsGSTU13	rna-gnl|WGS:WJXA|Rhsim04G0181500.1	Tau	Tandem	CM024956.1	30043415	30047799	-
RsGSTU16	rna-gnl|WGS:WJXA|Rhsim06G0184200.1	Tau	Tandem	CM024958.1	29644146	29649375	-	RsGSTU17	rna-gnl|WGS:WJXA|Rhsim06G0184300.1	Tau	Tandem	CM024958.1	29651159	29658153	-
RsGSTU20	rna-gnl|WGS:WJXA|Rhsim07G0208800.1	Tau	Tandem	CM024959.1	30591671	30597506	-	RsGSTU21	rna-gnl|WGS:WJXA|Rhsim07G0208900.1	Tau	Tandem	CM024959.1	30600871	30602448	-
RsDHAR4	rna-gnl|WGS:WJXA|Rhsim09G0161100.1	DHAR	WGD or Segmental	CM024961.1	29108975	29110515	+	RsDHAR5	rna-gnl|WGS:WJXA|Rhsim09G0161200.1	DHAR	Tandem	CM024961.1	29110759	29119746	+
RsGSTU23	rna-gnl|WGS:WJXA|Rhsim12G0053700.1	Tau	Tandem	CM024964.1	6674556	6676800	-	RsGSTU24	rna-gnl|WGS:WJXA|Rhsim12G0053800.1	Tau	Tandem	CM024964.1	6678317	6679128	-
RsGSTU24	rna-gnl|WGS:WJXA|Rhsim12G0053800.1	Tau	Tandem	CM024964.1	6678317	6679128	-	RsGSTU25	rna-gnl|WGS:WJXA|Rhsim12G0053900.1	Tau	WGD or Segmental	CM024964.1	6686774	6701509	-
RsGSTU25	rna-gnl|WGS:WJXA|Rhsim12G0053900.1	Tau	WGD or Segmental	CM024964.1	6686774	6701509	-	RsGSTU26	rna-gnl|WGS:WJXA|Rhsim12G0054000.1	Tau	Tandem	CM024964.1	6708646	6712323	-
RsGSTU28	rna-gnl|WGS:WJXA|Rhsim12G0079200.1	Tau	Tandem	CM024964.1	9860397	9860684	+	RsGSTU29	rna-gnl|WGS:WJXA|Rhsim12G0079300.1	Tau	Tandem	CM024964.1	9862818	9863177	+
RsGSTU31	rna-gnl|WGS:WJXA|Rhsim12G0156600.1	Tau	Tandem	CM024964.1	23985328	23988739	-	RsGSTU32	rna-gnl|WGS:WJXA|Rhsim12G0156700.1	Tau	Tandem	CM024964.1	23991111	23993392	-
RsGSTU32	rna-gnl|WGS:WJXA|Rhsim12G0156700.1	Tau	Tandem	CM024964.1	23991111	23993392	-	RsGSTU33	rna-gnl|WGS:WJXA|Rhsim12G0156800.1	Tau	Tandem	CM024964.1	23994044	23997391	-
RsGSTF4	rna-gnl|WGS:WJXA|Rhsim13G0013300.1	Phi	Tandem	CM024965.1	1171714	1172957	-	RsGSTF5	rna-gnl|WGS:WJXA|Rhsim13G0013400.1	Phi	Tandem	CM024965.1	1173519	1174881	-
RsGSTF5	rna-gnl|WGS:WJXA|Rhsim13G0013400.1	Phi	Tandem	CM024965.1	1173519	1174881	-	RsGSTF6	rna-gnl|WGS:WJXA|Rhsim13G0013500.1	Phi	Tandem	CM024965.1	1178376	1179982	-
RsGSTF6	rna-gnl|WGS:WJXA|Rhsim13G0013500.1	Phi	Tandem	CM024965.1	1178376	1179982	-	RsGSTF7	rna-gnl|WGS:WJXA|Rhsim13G0013600.1	Phi	Tandem	CM024965.1	1182473	1184655	-
RsGSTF7	rna-gnl|WGS:WJXA|Rhsim13G0013600.1	Phi	Tandem	CM024965.1	1182473	1184655	-	RsGSTF8	rna-gnl|WGS:WJXA|Rhsim13G0013700.1	Phi	Tandem	CM024965.1	1192906	1193349	-
RsGSTF9	rna-gnl|WGS:WJXA|Rhsim13G0014000.1	Phi	Tandem	CM024965.1	1244763	1248887	-	RsGSTF10	rna-gnl|WGS:WJXA|Rhsim13G0014100.1	Phi	Tandem	CM024965.1	1249474	1250355	-
RsGSTF10	rna-gnl|WGS:WJXA|Rhsim13G0014100.1	Phi	Tandem	CM024965.1	1249474	1250355	-	RsGSTF11	rna-gnl|WGS:WJXA|Rhsim13G0014200.1	Phi	Tandem	CM024965.1	1252306	1254576	-
RsGSTU36	rna-gnl|WGS:WJXA|RhsimUnG0178900.1	Tau	WGD or Segmental	WJXA01000404.1	2707	13073	+	RsGSTU37	rna-gnl|WGS:WJXA|RhsimUnG0179000.1	Tau	Tandem	WJXA01000404.1	23283	23793	+
RsGSTU37	rna-gnl|WGS:WJXA|RhsimUnG0179000.1	Tau	Tandem	WJXA01000404.1	23283	23793	+	RsGSTU38	rna-gnl|WGS:WJXA|RhsimUnG0179100.1	Tau	Tandem	WJXA01000404.1	47845	50718	+
RsGSTU38	rna-gnl|WGS:WJXA|RhsimUnG0179100.1	Tau	Tandem	WJXA01000404.1	47845	50718	+	RsGSTU39	rna-gnl|WGS:WJXA|RhsimUnG0179200.1	Tau	Tandem	WJXA01000404.1	56901	57278	+
RsGSTU41	rna-gnl|WGS:WJXA|RhsimUnG0179900.1	Tau	Tandem	WJXA01000404.1	118491	118844	+	RsGSTU42	rna-gnl|WGS:WJXA|RhsimUnG0180000.1	Tau	Tandem	WJXA01000404.1	127771	140736	+
RsGSTU44	rna-gnl|WGS:WJXA|RhsimUnG0210300.1	Tau	WGD or Segmental	WJXA01000458.1	1783	5589	+	RsGSTU45	rna-gnl|WGS:WJXA|RhsimUnG0210400.1	Tau	Tandem	WJXA01000458.1	5218	12144	+
RsGSTU45	rna-gnl|WGS:WJXA|RhsimUnG0210400.1	Tau	Tandem	WJXA01000458.1	5218	12144	+	RsGSTU46	rna-gnl|WGS:WJXA|RhsimUnG0210500.1	Tau	Tandem	WJXA01000458.1	16178	17766	+
RsGSTU47	rna-gnl|WGS:WJXA|RhsimUnG0211000.1	Tau	WGD or Segmental	WJXA01000458.1	68448	68822	+	RsGSTU48	rna-gnl|WGS:WJXA|RhsimUnG0211100.1	Tau	Tandem	WJXA01000458.1	73452	73745	+
RsGSTU48	rna-gnl|WGS:WJXA|RhsimUnG0211100.1	Tau	Tandem	WJXA01000458.1	73452	73745	+	RsGSTU49	rna-gnl|WGS:WJXA|RhsimUnG0211200.1	Tau	Tandem	WJXA01000458.1	79884	92954	+
RsGSTU49	rna-gnl|WGS:WJXA|RhsimUnG0211200.1	Tau	Tandem	WJXA01000458.1	79884	92954	+	RsGSTU50	rna-gnl|WGS:WJXA|RhsimUnG0211300.1	Tau	Tandem	WJXA01000458.1	106900	112767	+
